# Supplementary material for: F1 Male Sterility in Cattle-Yak Examined through Changes in Testis Tissue and Transcriptome Profiles
Source: Animals (Basel). 2022 Oct 9;12(19):2711. doi: 10.3390/ani12192711 (PMC9559613; doi:10.3390/ani12192711)
Supplement: Supplementary file 1 [file animals-12-02711-s001.zip]

Archive with 1 entries (1 files):
- animals-1868662-supplementary.xlsx
