# Supplementary material for: F1 Male Sterility in Cattle-Yak Examined through Changes in Testis Tissue and Transcriptome Profiles
Source: Animals (Basel). 2022 Oct 9;12(19):2711. doi: 10.3390/ani12192711 (PMC9559613; doi:10.3390/ani12192711)
Supplement: Supplementary file 1 [file animals-12-02711-s001.zip › animals-1868662-supplementary.xlsx]

## Sheet: S1
Gene name	Primer
ATG10	F：ATTTCTTCCTGTGGAGGAGGC
	R：AGCACAGGCACTTGGTAGC
SAXO1	F：CTGCCTACTTACAAAGCCGAC
	R：AGGGGATTTCACAGGGTCTG
SDK1	F：AGCTGTCCGAGAACAACTCTC
	R：ATGATGGACTGGTTGGTGCG
LIPG	F：CGACTGGCTTCAGGGTAAGG
	R：AGGACATCCACGAAGTCTGC
YIPF1	F: GCTCCCCCTTCTGGACATTT
	R: GGCTGCGATGGACACTTTTC
SUN2	F: CTGCTGAGTTCTCGTCCAGC
	R：CGAGCCTCAGATTCCTGTGA

## Sheet: S2
Sample	RawBases	CleanBases	ValidBases	Q30	GC
C1	7.10G	6.54G	0.9209	0.9316	0.495
C2	7.04G	6.48G	0.9197	0.9295	0.4946
C3	6.87G	6.35G	0.9237	0.9313	0.4945
Y1	7.08G	6.50G	0.9177	0.9326	0.5084
Y2	7.13G	6.54G	0.9165	0.9328	0.5074
Y3	6.95G	6.38G	0.9177	0.9333	0.5116

## Sheet: S3
gene_id	C1	C2	C3	Y3	Y1	Y2	gene_symbol	description	GO_id	GO_term	pathway	pathway_description
ENSBGRG00000002189	44.7624	14.9141	8.72331	6427.21	6239.15	5174.79	TNP1	transition protein 1 [Source:HGNC Symbol;Acc:HGNC:11951]	GO:0001673,GO:0000788,GO:0000786,GO:0005634,GO:0003677,GO:0006338,GO:0006342,GO:0030317,GO:0007275,GO:0045892,GO:0006337,GO:0010954,GO:0019953,GO:0000012,GO:0007286,GO:0007290,GO:0035093	male germ cell nucleus|nuclear nucleosome|nucleosome|nucleus|DNA binding|chromatin remodeling|chromatin silencing|flagellated sperm motility|multicellular organism development|negative regulation of transcription, DNA-templated|nucleosome disassembly|positive regulation of protein processing|sexual reproduction|single strand break repair|spermatid development|spermatid nucleus elongation|spermato…
ENSBGRG00000012258	4659.12	3423.5	3786.1	6343.1	6296.94	6831.91	UBB	ubiquitin B [Source:HGNC Symbol;Acc:HGNC:12463]	GO:0005737,GO:0005634	cytoplasm|nucleus	bom03320,bom04120,bom04137,bom05012,bom05022,bom05167	PPAR signaling pathway|Ubiquitin mediated proteolysis|Mitophagy - animal|Parkinson disease|Pathways of neurodegeneration - multiple diseases|Kaposi sarcoma-associated herpesvirus infection
ENSBGRG00000001190	7679.32	7778.28	8822.93	4990.39	6047.13	6018.47
ENSBGRG00000025999	12066.8	11426.6	10027	3474.89	4768.77	3282.41	INSL3		GO:0005615,GO:0001664,GO:0005179,GO:0007193	extracellular space|G protein-coupled receptor binding|hormone activity|adenylate cyclase-inhibiting G protein-coupled receptor signaling pathway	bom04080,bom04926	Neuroactive ligand-receptor interaction|Relaxin signaling pathway
ENSBGRG00000013408	564.588	437.733	481.358	2830.53	2577.08	2915.55	GPX4	glutathione peroxidase 4 [Source:HGNC Symbol;Acc:HGNC:4556]	GO:0005739,GO:0004602,GO:0047066,GO:0007275,GO:0110076,GO:0006979,GO:0007283	mitochondrion|glutathione peroxidase activity|phospholipid-hydroperoxide glutathione peroxidase activity|multicellular organism development|negative regulation of ferroptosis|response to oxidative stress|spermatogenesis	bom00480,bom04216	Glutathione metabolism|Ferroptosis
ENSBGRG00000004507	15.4366	8.8911	2.48673	2765.09	2268.16	2221.22
ENSBGRG00000015788	30.0854	10.8466	5.87774	2547.38	2427.96	2218.97	DBIL5		GO:0005737,GO:0000062,GO:0008289	cytoplasm|fatty-acyl-CoA binding|lipid binding	bom03320	PPAR signaling pathway
ENSBGRG00000019233	1784.85	1759.62	2106.27	2281.24	1898.44	2071.36	RPL35		GO:0022625,GO:0003729,GO:0003735,GO:0000463,GO:0006412	cytosolic large ribosomal subunit|mRNA binding|structural constituent of ribosome|maturation of LSU-rRNA from tricistronic rRNA transcript (SSU-rRNA, 5.8S rRNA, LSU-rRNA)|translation	bom03010,bom05171	Ribosome|Coronavirus disease - COVID-19
ENSBGRG00000012514	549.815	405.295	386.57	2164.85	2040.57	1952.46	YBX1
ENSBGRG00000008600	185.493	93.3685	42.7292	2097.57	1989.32	2147.79	PHF7	PHD finger protein 7 [Source:HGNC Symbol;Acc:HGNC:18458]	GO:0005829,GO:0005794,GO:0016607,GO:0005654,GO:0005634,GO:0005886,GO:0046872	cytosol|Golgi apparatus|nuclear speck|nucleoplasm|nucleus|plasma membrane|metal ion binding
ENSBGRG00000020068	1814.57	1967.62	2371.81	2052.6	1870.71	1949.48	RPLP1	ribosomal protein lateral stalk subunit P1 [Source:HGNC Symbol;Acc:HGNC:10372]	GO:0022625,GO:0030295,GO:0043021,GO:0003735,GO:0002181,GO:0006414	cytosolic large ribosomal subunit|protein kinase activator activity|ribonucleoprotein complex binding|structural constituent of ribosome|cytoplasmic translation|translational elongation	bom03010,bom05171	Ribosome|Coronavirus disease - COVID-19
ENSBGRG00000012646	232.312	133.284	91.8597	2022.92	1788.16	1810.64	FAM229B	family with sequence similarity 229 member B [Source:HGNC Symbol;Acc:HGNC:33858]
ENSBGRG00000020612	338.282	195.718	137.685	2007.6	1804.5	2117.82	MEA1		GO:0030154,GO:0007275,GO:0007283	cell differentiation|multicellular organism development|spermatogenesis
ENSBGRG00000002112	1726.01	1897.41	1754.01	1944.7	1928.5	1990.08	Gstm5	glutathione S-transferase mu 3 [Source:HGNC Symbol;Acc:HGNC:4635]	GO:0005737,GO:0004364,GO:0042803,GO:0006749	cytoplasm|glutathione transferase activity|protein homodimerization activity|glutathione metabolic process	bom00480,bom00980,bom00982,bom00983,bom01524,bom05200,bom05204,bom05225,bom05418	Glutathione metabolism|Metabolism of xenobiotics by cytochrome P450|Drug metabolism - cytochrome P450|Drug metabolism - other enzymes|Platinum drug resistance|Pathways in cancer|Chemical carcinogenesis|Hepatocellular carcinoma|Fluid shear stress and atherosclerosis
ENSBGRG00000026918	99.1745	42.8465	12.2979	1878.11	1758.64	1753.34	CMTM2		GO:0005615,GO:0016021,GO:0005125,GO:0006935	extracellular space|integral component of membrane|cytokine activity|chemotaxis
ENSBGRG00000026517	10.4684	6.3352	2.79727	1866.19	1889.9	1626.98	PRM2		GO:0000786,GO:0005634,GO:0003677,GO:0030261,GO:0007275,GO:0006997,GO:0007286,GO:0007283	nucleosome|nucleus|DNA binding|chromosome condensation|multicellular organism development|nucleus organization|spermatid development|spermatogenesis
ENSBGRG00000012699	143.22	138.941	50.9911	1822.87	1091.51	616.944			GO:0000786,GO:0005634,GO:0003677,GO:0030154,GO:0007275,GO:0007283	nucleosome|nucleus|DNA binding|cell differentiation|multicellular organism development|spermatogenesis
ENSBGRG00000015273	22.6062	7.45705	2.6467	1812.23	1474.77	1413.02	TNP3		GO:0000786,GO:0005634,GO:0003677,GO:0030154,GO:0007275,GO:0007283	nucleosome|nucleus|DNA binding|cell differentiation|multicellular organism development|spermatogenesis
ENSBGRG00000023959	15.6008	13.2869	4.11834	1706.66	1279.89	1184.61	CRISP2	cysteine rich secretory protein 2 [Source:HGNC Symbol;Acc:HGNC:12024]	GO:0005615	extracellular space
ENSBGRG00000021806	248.916	145.096	119.58	1659.5	1705.81	1878.72	Ybx3	Y-box binding protein 3 [Source:HGNC Symbol;Acc:HGNC:2428]	GO:0005737,GO:0005921,GO:0005634,GO:0003697,GO:0031100,GO:0000122,GO:0007283	cytoplasm|gap junction|nucleus|single-stranded DNA binding|animal organ regeneration|negative regulation of transcription by RNA polymerase II|spermatogenesis	bom04530	Tight junction
ENSBGRG00000006399	5616.12	5512.92	6553.63	1630.11	1668	1417.61	TMSB10	thymosin beta 10 [Source:HGNC Symbol;Acc:HGNC:11879]	GO:0005737,GO:0005856,GO:0003785,GO:0007015,GO:0030334,GO:0042989	cytoplasm|cytoskeleton|actin monomer binding|actin filament organization|regulation of cell migration|sequestering of actin monomers
ENSBGRG00000014452	96.9318	56.3637	33.4005	1569.61	1338.96	1523.83	MS4A13	membrane spanning 4-domains A13 [Source:HGNC Symbol;Acc:HGNC:16674]	GO:0016021	integral component of membrane
ENSBGRG00000013042	437.313	263.061	278.055	1528.11	1654.72	1839.6	Tuba3a	tubulin alpha 3d [Source:HGNC Symbol;Acc:HGNC:24071]	GO:0036064,GO:0005929,GO:0005737,GO:0005874,GO:0015630,GO:0005525,GO:0003924,GO:0005200,GO:0000226,GO:0007017,GO:0000278	ciliary basal body|cilium|cytoplasm|microtubule|microtubule cytoskeleton|GTP binding|GTPase activity|structural constituent of cytoskeleton|microtubule cytoskeleton organization|microtubule-based process|mitotic cell cycle	bom04145,bom04210,bom04530,bom04540,bom05010,bom05012,bom05014,bom05016,bom05020,bom05022,bom05132	Phagosome|Apoptosis|Tight junction|Gap junction|Alzheimer disease|Parkinson disease|Amyotrophic lateral sclerosis|Huntington disease|Prion disease|Pathways of neurodegeneration - multiple diseases|Salmonella infection
ENSBGRG00000009070	2580.48	2746.32	3220.06	1497.39	1539.29	1689.58	EEF1A1		GO:0030864,GO:0005737,GO:0005829,GO:0005730,GO:0005634,GO:0005886,GO:0032587,GO:0005525,GO:0003924,GO:0019001,GO:0019901,GO:0003746,GO:0000049,GO:0071364	cortical actin cytoskeleton|cytoplasm|cytosol|nucleolus|nucleus|plasma membrane|ruffle membrane|GTP binding|GTPase activity|guanyl nucleotide binding|protein kinase binding|translation elongation factor activity|tRNA binding|cellular response to epidermal growth factor stimulus	bom03013,bom05134,bom05140	RNA transport|Legionellosis|Leishmaniasis
ENSBGRG00000012018	549.878	586.887	524.92	1451.67	1244.25	1372.68			GO:0005737,GO:0005634	cytoplasm|nucleus	bom03320,bom04120,bom04137,bom05012,bom05022,bom05167	PPAR signaling pathway|Ubiquitin mediated proteolysis|Mitophagy - animal|Parkinson disease|Pathways of neurodegeneration - multiple diseases|Kaposi sarcoma-associated herpesvirus infection
ENSBGRG00000006074	782.038	604.312	641.14	1428.49	1087.84	1239.74	COX7A2		GO:0005746,GO:0097249,GO:0004129,GO:0097250,GO:0002082	mitochondrial respiratory chain|mitochondrial respiratory chain supercomplex|cytochrome-c oxidase activity|mitochondrial respiratory chain supercomplex assembly|regulation of oxidative phosphorylation	bom00190,bom04260,bom04714,bom04932,bom05010,bom05012,bom05014,bom05016,bom05020,bom05022	Oxidative phosphorylation|Cardiac muscle contraction|Thermogenesis|Non-alcoholic fatty liver disease|Alzheimer disease|Parkinson disease|Amyotrophic lateral sclerosis|Huntington disease|Prion disease|Pathways of neurodegeneration - multiple diseases
ENSBGRG00000022178	340.293	256.812	212.557	1391.39	1463.57	1604.1	CLGN	calmegin [Source:HGNC Symbol;Acc:HGNC:2060]	GO:0005789,GO:0016021,GO:0005635,GO:0005509,GO:0044183,GO:0051082,GO:0007339,GO:0065003	endoplasmic reticulum membrane|integral component of membrane|nuclear envelope|calcium ion binding|protein binding involved in protein folding|unfolded protein binding|binding of sperm to zona pellucida|protein-containing complex assembly
ENSBGRG00000013040	158.461	116.804	66.065	1380.95	1326.39	1455.3	CISD1	CDGSH iron sulfur domain 1 [Source:HGNC Symbol;Acc:HGNC:30880]	GO:0016021,GO:0005741,GO:0051537,GO:0042802,GO:0046872,GO:0043457	integral component of membrane|mitochondrial outer membrane|2 iron, 2 sulfur cluster binding|identical protein binding|metal ion binding|regulation of cellular respiration
ENSBGRG00000025808	108.905	58.9107	42.1455	1365.84	1463.73	1776.89	HDGF		GO:0062023,GO:0005737,GO:0005576,GO:0005615,GO:0005654,GO:0017053,GO:0003677,GO:0008083,GO:0008201,GO:0000166,GO:0003723,GO:0003714,GO:0001222,GO:0008283,GO:0036498,GO:0000122,GO:0007165	collagen-containing extracellular matrix|cytoplasm|extracellular region|extracellular space|nucleoplasm|transcriptional repressor complex|DNA binding|growth factor activity|heparin binding|nucleotide binding|RNA binding|transcription corepressor activity|transcription corepressor binding|cell proliferation|IRE1-mediated unfolded protein response|negative regulation of transcription by RNA polymer…
ENSBGRG00000017947	472.601	402.711	449.854	1364.67	1590.87	1679.41	Morf4l1		GO:0000123,GO:0035267,GO:0016607,GO:0016580,GO:0003682,GO:0047485,GO:0008283,GO:0006338,GO:0006342,GO:0000724,GO:0016573,GO:0016575,GO:0043968,GO:0043967,GO:0040008	histone acetyltransferase complex|NuA4 histone acetyltransferase complex|nuclear speck|Sin3 complex|chromatin binding|protein N-terminus binding|cell proliferation|chromatin remodeling|chromatin silencing|double-strand break repair via homologous recombination|histone acetylation|histone deacetylation|histone H2A acetylation|histone H4 acetylation|regulation of growth
ENSBGRG00000004548	431.546	366.028	408.143	1327.67	917.812	1037.69	ATP5MPL
ENSBGRG00000019310	5495.95	6240.06	8088.75	1252.66	1262.56	1328.31	TMSB4X		GO:0005737,GO:0005856,GO:0005829,GO:0005576,GO:0005622,GO:0005634,GO:0031093,GO:0003785,GO:0019899,GO:0003723,GO:0007015,GO:0007253,GO:2000483,GO:0032088,GO:1901223,GO:1903026,GO:0002576,GO:2001171,GO:0043536,GO:2001028,GO:1905273,GO:0030334,GO:0050727,GO:1901222,GO:0042989,GO:0033209	cytoplasm|cytoskeleton|cytosol|extracellular region|intracellular|nucleus|platelet alpha granule lumen|actin monomer binding|enzyme binding|RNA binding|actin filament organization|cytoplasmic sequestering of NF-kappaB|negative regulation of interleukin-8 secretion|negative regulation of NF-kappaB transcription factor activity|negative regulation of NIK/NF-kappaB signaling|negative regulation of R…	bom04810	Regulation of actin cytoskeleton
ENSBGRG00000005639	84.4952	44.6302	31.3283	1230.21	993.453	983.193		chromosome 11 open reading frame 71 [Source:HGNC Symbol;Acc:HGNC:25937]
ENSBGRG00000009125	51.8343	24.3667	7.28508	1229.15	1094.83	1026.02	ROPN1		GO:0031514,GO:0044782,GO:0030317,GO:0061512,GO:0001932,GO:0048240	motile cilium|cilium organization|flagellated sperm motility|protein localization to cilium|regulation of protein phosphorylation|sperm capacitation
ENSBGRG00000019384	75.7038	36.3801	13.4542	1226.22	1098.33	1274.43	CETN1		GO:0005814,GO:0005813,GO:0005634,GO:0032391,GO:0000922,GO:0005509,GO:0031683,GO:0032795,GO:0008017,GO:0019722,GO:0034605,GO:0007099,GO:0000281,GO:0010824,GO:0032465	centriole|centrosome|nucleus|photoreceptor connecting cilium|spindle pole|calcium ion binding|G-protein beta/gamma-subunit complex binding|heterotrimeric G-protein binding|microtubule binding|calcium-mediated signaling|cellular response to heat|centriole replication|mitotic cytokinesis|regulation of centrosome duplication|regulation of cytokinesis
ENSBGRG00000001024	9.28039	3.55057	1.58632	1209.61	997.166	1018.71	GSG1	germ cell associated 1 [Source:HGNC Symbol;Acc:HGNC:19716]	GO:0005789,GO:0016021,GO:0005886,GO:0070063	endoplasmic reticulum membrane|integral component of membrane|plasma membrane|RNA polymerase binding
ENSBGRG00000017631	1476.84	1357.47	1617.01	1205.15	1153.24	1157.17	PPIA		GO:0005829,GO:0005576,GO:0005739,GO:0005634,GO:0016018,GO:0003755,GO:0051082,GO:0006457,GO:0000413,GO:0045069	cytosol|extracellular region|mitochondrion|nucleus|cyclosporin A binding|peptidyl-prolyl cis-trans isomerase activity|unfolded protein binding|protein folding|protein peptidyl-prolyl isomerization|regulation of viral genome replication	bom04217	Necroptosis
ENSBGRG00000009335	11.2946	3.78531	0.72933	1196.79	961.814	975.593	HMGB4	high mobility group box 4 [Source:HGNC Symbol;Acc:HGNC:24954]	GO:0005737,GO:0000790,GO:0008301,GO:0008134,GO:0002218,GO:0060326,GO:0006338,GO:0032502,GO:0006310,GO:0010508,GO:0070374,GO:0045089,GO:1902741,GO:0050718,GO:0050716,GO:0032755,GO:1901224,GO:0045944,GO:0032760,GO:0010469,GO:0006357	cytoplasm|nuclear chromatin|DNA binding, bending|transcription factor binding|activation of innate immune response|cell chemotaxis|chromatin remodeling|developmental process|DNA recombination|positive regulation of autophagy|positive regulation of ERK1 and ERK2 cascade|positive regulation of innate immune response|positive regulation of interferon-alpha secretion|positive regulation of interleuki…
ENSBGRG00000026126	36.2122	21.6337	14.8415	1165.87	1090.02	1123.64	T-enol
ENSBGRG00000001816	217.909	213.115	241.228	1123.02	886.8	639.908	UBE2N		GO:0005737,GO:0001650,GO:0031372,GO:0035370,GO:0000151,GO:0005524,GO:0043130,GO:0061631,GO:0031625,GO:0004842,GO:0000729,GO:0000724,GO:0016574,GO:0045739,GO:0031058,GO:0043123,GO:0051092,GO:0051443,GO:0006301,GO:0070534,GO:0033182,GO:0050852,GO:0006511	cytoplasm|fibrillar center|UBC13-MMS2 complex|UBC13-UEV1A complex|ubiquitin ligase complex|ATP binding|ubiquitin binding|ubiquitin conjugating enzyme activity|ubiquitin protein ligase binding|ubiquitin-protein transferase activity|DNA double-strand break processing|double-strand break repair via homologous recombination|histone ubiquitination|positive regulation of DNA repair|positive regulation …	bom04120	Ubiquitin mediated proteolysis
ENSBGRG00000022860	236.251	170.199	161.466	1106.66	1035.53	1075.26	AP2B1		GO:0030131,GO:0030665,GO:0005794,GO:0030276,GO:0006886,GO:0016192	clathrin adaptor complex|clathrin-coated vesicle membrane|Golgi apparatus|clathrin binding|intracellular protein transport|vesicle-mediated transport	bom04144,bom04721,bom04961,bom05016	Endocytosis|Synaptic vesicle cycle|Endocrine and other factor-regulated calcium reabsorption|Huntington disease
ENSBGRG00000025264	17.0803	8.04771	4.90781	1100.54	952.077	927.331	GAPDHS	glyceraldehyde-3-phosphate dehydrogenase, spermatogenic [Source:HGNC Symbol;Acc:HGNC:24864]	GO:0005829,GO:0004365,GO:0051287,GO:0050661,GO:0006006,GO:0006096	cytosol|glyceraldehyde-3-phosphate dehydrogenase (NAD+) (phosphorylating) activity|NAD binding|NADP binding|glucose metabolic process|glycolytic process	bom00010	Glycolysis / Gluconeogenesis
ENSBGRG00000024984	128.129	57.7246	34.2445	1075.49	1055.38	1012.95	CABYR		GO:0005737,GO:0005856,GO:0031514,GO:0005509,GO:0048240	cytoplasm|cytoskeleton|motile cilium|calcium ion binding|sperm capacitation
ENSBGRG00000011047	518.501	378.428	404.286	1049.56	1084.69	1164.86	Tubb4b		GO:0005737,GO:0005874,GO:0043209,GO:0045298,GO:0003725,GO:0005525,GO:0003924,GO:0005200,GO:0000226,GO:0007017,GO:0000278	cytoplasm|microtubule|myelin sheath|tubulin complex|double-stranded RNA binding|GTP binding|GTPase activity|structural constituent of cytoskeleton|microtubule cytoskeleton organization|microtubule-based process|mitotic cell cycle	bom04145,bom04540,bom05010,bom05012,bom05014,bom05016,bom05020,bom05022,bom05132	Phagosome|Gap junction|Alzheimer disease|Parkinson disease|Amyotrophic lateral sclerosis|Huntington disease|Prion disease|Pathways of neurodegeneration - multiple diseases|Salmonella infection
ENSBGRG00000004884	2051.78	2150.94	2751.61	1041.48	987.104	1102.71	RPL21		GO:0005829,GO:0005783,GO:0005840,GO:0003735,GO:0006412	cytosol|endoplasmic reticulum|ribosome|structural constituent of ribosome|translation	bom03010,bom05171	Ribosome|Coronavirus disease - COVID-19
ENSBGRG00000018031	202.709	114.692	118.18	1032.81	917.085	941.119	BBIP1		GO:0034464,GO:0005737,GO:0005829,GO:0060271,GO:0015031,GO:0097500	BBSome|cytoplasm|cytosol|cilium assembly|protein transport|receptor localization to non-motile cilium
ENSBGRG00000024351	1442.8	1481.47	1802.57	1019.68	920.054	1084.77	RPS11		GO:0022627,GO:0019843,GO:0003735,GO:0006412	cytosolic small ribosomal subunit|rRNA binding|structural constituent of ribosome|translation	bom03010,bom05171	Ribosome|Coronavirus disease - COVID-19
ENSBGRG00000015577	2040.73	2085.36	2312.96	1001.09	865.432	1171.38	Rps29		GO:0022627,GO:0042788,GO:0005791,GO:0003735,GO:0008270,GO:0002181,GO:0043065	cytosolic small ribosomal subunit|polysomal ribosome|rough endoplasmic reticulum|structural constituent of ribosome|zinc ion binding|cytoplasmic translation|positive regulation of apoptotic process	bom03010,bom05171	Ribosome|Coronavirus disease - COVID-19
ENSBGRG00000000914	1406.31	1499.64	1620.84	988.478	979.574	1087.59	RPS26		GO:0098556,GO:0022627,GO:0042788,GO:0003729,GO:0003735,GO:0002181	cytoplasmic side of rough endoplasmic reticulum membrane|cytosolic small ribosomal subunit|polysomal ribosome|mRNA binding|structural constituent of ribosome|cytoplasmic translation	bom03010,bom05171	Ribosome|Coronavirus disease - COVID-19
ENSBGRG00000015226	129.544	63.282	39.4122	987.141	933.804	1053.33	DKKL1	dickkopf like acrosomal protein 1 [Source:HGNC Symbol;Acc:HGNC:16528]	GO:0001669,GO:0005615,GO:0039706,GO:0048019,GO:0009653,GO:0090090,GO:2000225,GO:0007341,GO:0043065,GO:0045600	acrosomal vesicle|extracellular space|co-receptor binding|receptor antagonist activity|anatomical structure morphogenesis|negative regulation of canonical Wnt signaling pathway|negative regulation of testosterone biosynthetic process|penetration of zona pellucida|positive regulation of apoptotic process|positive regulation of fat cell differentiation
ENSBGRG00000026352	825.237	659.204	781.928	974.131	927.045	879.226	DYNLL1		GO:0005868,GO:0030286,GO:0000776,GO:0005874,GO:0005739,GO:0072686,GO:0005634,GO:0045505,GO:0051959,GO:0003774,GO:0006915,GO:0007017,GO:2000582,GO:0016032	cytoplasmic dynein complex|dynein complex|kinetochore|microtubule|mitochondrion|mitotic spindle|nucleus|dynein intermediate chain binding|dynein light intermediate chain binding|motor activity|apoptotic process|microtubule-based process|positive regulation of ATP-dependent microtubule motor activity, plus-end-directed|viral process	bom04962,bom05132	Vasopressin-regulated water reabsorption|Salmonella infection
ENSBGRG00000020036	1565.7	1425.57	1517.24	952.643	932.361	1004.5	HSP90B1	heat shock protein 90 beta family member 1 [Source:HGNC Symbol;Acc:HGNC:12028]	GO:0005829,GO:0005783,GO:0034663,GO:0005788,GO:0005789,GO:0042470,GO:0030496,GO:0048471,GO:0005886,GO:0005524,GO:0050750,GO:0019903,GO:0003723,GO:0051082,GO:0031247,GO:0071318,GO:0043066,GO:0006457,GO:0043666,GO:0001666,GO:0030970,GO:0030433	cytosol|endoplasmic reticulum|endoplasmic reticulum chaperone complex|endoplasmic reticulum lumen|endoplasmic reticulum membrane|melanosome|midbody|perinuclear region of cytoplasm|plasma membrane|ATP binding|low-density lipoprotein particle receptor binding|protein phosphatase binding|RNA binding|unfolded protein binding|actin rod assembly|cellular response to ATP|negative regulation of apoptotic…	bom04141,bom04151,bom04657,bom04915,bom04918,bom05132,bom05200,bom05215,bom05418	Protein processing in endoplasmic reticulum|PI3K-Akt signaling pathway|IL-17 signaling pathway|Estrogen signaling pathway|Thyroid hormone synthesis|Salmonella infection|Pathways in cancer|Prostate cancer|Fluid shear stress and atherosclerosis
ENSBGRG00000009256	488.603	351.887	256.538	948.213	725.219	782.607	ATOX1		GO:0005829,GO:0016531,GO:0006878,GO:0006825,GO:0015680,GO:0006979	cytosol|copper chaperone activity|cellular copper ion homeostasis|copper ion transport|protein maturation by copper ion transfer|response to oxidative stress	bom04978	Mineral absorption
ENSBGRG00000002657	6.30847	2.93558	2.0479	945.091	799.667	721.636	OAZ3		GO:0072562,GO:0005737,GO:0005829,GO:0005654,GO:0005634,GO:0008073,GO:0015489,GO:1902268,GO:0006596,GO:0045732,GO:0006521,GO:0007283	blood microparticle|cytoplasm|cytosol|nucleoplasm|nucleus|ornithine decarboxylase inhibitor activity|putrescine transmembrane transporter activity|negative regulation of polyamine transmembrane transport|polyamine biosynthetic process|positive regulation of protein catabolic process|regulation of cellular amino acid metabolic process|spermatogenesis
ENSBGRG00000007159	2005.25	1913.14	1869.26	924.776	956.977	1123.06	CALR	calreticulin [Source:HGNC Symbol;Acc:HGNC:1455]	GO:0033018,GO:0005509,GO:0030246,GO:0051082,GO:0006457,GO:0050821	sarcoplasmic reticulum lumen|calcium ion binding|carbohydrate binding|unfolded protein binding|protein folding|protein stabilization	bom04141,bom04145,bom04612,bom05142,bom05163,bom05166,bom05168,bom05169,bom05170	Protein processing in endoplasmic reticulum|Phagosome|Antigen processing and presentation|Chagas disease|Human cytomegalovirus infection|Human T-cell leukemia virus 1 infection|Herpes simplex virus 1 infection|Epstein-Barr virus infection|Human immunodeficiency virus 1 infection
ENSBGRG00000023754	69.941	32.754	12.6492	914.771	921.524	889.822	PGK2	phosphoglycerate kinase 2 [Source:HGNC Symbol;Acc:HGNC:8898]	GO:0005829,GO:0035686,GO:0043531,GO:0005524,GO:0004618,GO:0007268,GO:0030317,GO:0006094,GO:0006096,GO:0046716,GO:0007520,GO:0016310,GO:0007525	cytosol|sperm fibrous sheath|ADP binding|ATP binding|phosphoglycerate kinase activity|chemical synaptic transmission|flagellated sperm motility|gluconeogenesis|glycolytic process|muscle cell cellular homeostasis|myoblast fusion|phosphorylation|somatic muscle development	bom00010,bom04066	Glycolysis / Gluconeogenesis|HIF-1 signaling pathway
ENSBGRG00000008140	8.76507	2.59914	0.715409	914.515	760.733	705.971	Odf1	outer dense fiber of sperm tails 1 [Source:HGNC Symbol;Acc:HGNC:8113]	GO:0001520,GO:0019904,GO:0030154,GO:0007275,GO:0007283	outer dense fiber|protein domain specific binding|cell differentiation|multicellular organism development|spermatogenesis
ENSBGRG00000009759	328.1	286.375	276.851	910.98	964.364	1051.61	PABPC1	poly(A) binding protein cytoplasmic 1 [Source:HGNC Symbol;Acc:HGNC:8554]	GO:0005737,GO:0010494,GO:0005829,GO:0005634,GO:1990904,GO:0005681,GO:0003730,GO:0008143,GO:0008266,GO:0003723,GO:0031047,GO:0006397,GO:2000623,GO:0000184,GO:1900153,GO:0060213,GO:0008380	cytoplasm|cytoplasmic stress granule|cytosol|nucleus|ribonucleoprotein complex|spliceosomal complex|mRNA 3'-UTR binding|poly(A) binding|poly(U) RNA binding|RNA binding|gene silencing by RNA|mRNA processing|negative regulation of nuclear-transcribed mRNA catabolic process, nonsense-mediated decay|nuclear-transcribed mRNA catabolic process, nonsense-mediated decay|positive regulation of nuclear-tra…	bom03013,bom03015,bom03018	RNA transport|mRNA surveillance pathway|RNA degradation
ENSBGRG00000005480	6.94982	2.32428	1.67935	903.345	807.726	755.637	Hils1		GO:0001673,GO:0000786,GO:0005634,GO:0003690,GO:0031492,GO:0006342,GO:0030261,GO:0007281,GO:0007275,GO:0031936,GO:0045910,GO:0006334,GO:0016584,GO:0006355,GO:0007283	male germ cell nucleus|nucleosome|nucleus|double-stranded DNA binding|nucleosomal DNA binding|chromatin silencing|chromosome condensation|germ cell development|multicellular organism development|negative regulation of chromatin silencing|negative regulation of DNA recombination|nucleosome assembly|nucleosome positioning|regulation of transcription, DNA-templated|spermatogenesis
ENSBGRG00000022554	109.374	66.5169	53.544	882.106	743.919	769.513	SPA17		GO:0005737,GO:0009897,GO:0035686,GO:0097228,GO:0008201,GO:0007339	cytoplasm|external side of plasma membrane|sperm fibrous sheath|sperm principal piece|heparin binding|binding of sperm to zona pellucida
ENSBGRG00000018744	7.06514	3.2356	1.46113	880.444	765.13	788.074	C10orf62	chromosome 10 open reading frame 62 [Source:HGNC Symbol;Acc:HGNC:23294]
ENSBGRG00000014687	290.769	266.451	218.721	878.447	741.056	673.221	GLUL	glutamate-ammonia ligase [Source:HGNC Symbol;Acc:HGNC:4341]	GO:0044297,GO:0005829,GO:0097386,GO:0005739,GO:0043209,GO:0005524,GO:0004351,GO:0004356,GO:0042802,GO:0008283,GO:0009267,GO:0006542,GO:0009749	cell body|cytosol|glial cell projection|mitochondrion|myelin sheath|ATP binding|glutamate decarboxylase activity|glutamate-ammonia ligase activity|identical protein binding|cell proliferation|cellular response to starvation|glutamine biosynthetic process|response to glucose	bom00220,bom00250,bom00630,bom00910,bom04217,bom04724,bom04727	Arginine biosynthesis|Alanine, aspartate and glutamate metabolism|Glyoxylate and dicarboxylate metabolism|Nitrogen metabolism|Necroptosis|Glutamatergic synapse|GABAergic synapse
ENSBGRG00000018002	410.148	310.007	318.753	874.954	880.342	1016.14	calm1	calmodulin 3 [Source:HGNC Symbol;Acc:HGNC:1449]	GO:0005622,GO:0005509,GO:0005102,GO:0019722	intracellular|calcium ion binding|signaling receptor binding|calcium-mediated signaling	bom04014,bom04015,bom04020,bom04022,bom04024,bom04070,bom04114,bom04218,bom04261,bom04270,bom04371,bom04625,bom04713,bom04720,bom04722,bom04728,bom04740,bom04744,bom04750,bom04910,bom04912,bom04915,bom04916,bom04921,bom04922,bom04924,bom04925,bom04970,bom04971,bom05010,bom05012,bom05022,bom05031,bom05034,bom05133,bom05152,bom05163,bom05167,bom05170,bom05200,bom05214,bom05418	Ras signaling pathway|Rap1 signaling pathway|Calcium signaling pathway|cGMP-PKG signaling pathway|cAMP signaling pathway|Phosphatidylinositol signaling system|Oocyte meiosis|Cellular senescence|Adrenergic signaling in cardiomyocytes|Vascular smooth muscle contraction|Apelin signaling pathway|C-type lectin receptor signaling pathway|Circadian entrainment|Long-term potentiation|Neurotrophin signali…
ENSBGRG00000015055	52.4453	32.9139	10.5694	868.817	823.677	682.377	MEIG1	meiosis/spermiogenesis associated 1 [Source:HGNC Symbol;Acc:HGNC:23429]	GO:0005634,GO:0030154,GO:0007283	nucleus|cell differentiation|spermatogenesis
ENSBGRG00000010746	98.8568	61.7448	39.222	868.445	827.411	819.037	Odf2	outer dense fiber of sperm tails 2 [Source:HGNC Symbol;Acc:HGNC:8114]	GO:0120103,GO:0005814,GO:0005813,GO:0097539,GO:0005874,GO:0001520,GO:0000922,GO:0010457,GO:0044782,GO:0007275,GO:0008104,GO:0007286	centriolar subdistal appendage|centriole|centrosome|ciliary transition fiber|microtubule|outer dense fiber|spindle pole|centriole-centriole cohesion|cilium organization|multicellular organism development|protein localization|spermatid development
ENSBGRG00000005629	2894.92	2407.02	3173.07	846.472	731.86	881.396	FTH1		GO:0044754,GO:0005737,GO:0008199,GO:0008198,GO:0004322,GO:0042802,GO:0005506,GO:0006955,GO:0006880,GO:0097286,GO:0008285,GO:0048147,GO:0060547	autolysosome|cytoplasm|ferric iron binding|ferrous iron binding|ferroxidase activity|identical protein binding|iron ion binding|immune response|intracellular sequestering of iron ion|iron ion import|negative regulation of cell proliferation|negative regulation of fibroblast proliferation|negative regulation of necrotic cell death	bom04216,bom04217,bom04978	Ferroptosis|Necroptosis|Mineral absorption
ENSBGRG00000003902	1259.42	1281.2	1773.57	845.421	725	764.516	RPL31	ribosomal protein L31 [Source:HGNC Symbol;Acc:HGNC:10334]	GO:0022625,GO:0045202,GO:0003735,GO:0002181	cytosolic large ribosomal subunit|synapse|structural constituent of ribosome|cytoplasmic translation	bom03010,bom05171	Ribosome|Coronavirus disease - COVID-19
ENSBGRG00000025877	1663.59	1780.11	2114.06	834.15	762.926	775.88	RPS24		GO:0005840,GO:0003735,GO:0006412	ribosome|structural constituent of ribosome|translation	bom03010,bom05171	Ribosome|Coronavirus disease - COVID-19
ENSBGRG00000000361	24.3992	14.7397	17.5744	831.75	672.052	674.892	SPATA6	spermatogenesis associated 6 [Source:HGNC Symbol;Acc:HGNC:18309]	GO:0005576,GO:0097224,GO:0030154,GO:0044458,GO:0007275,GO:0007283	extracellular region|sperm connecting piece|cell differentiation|motile cilium assembly|multicellular organism development|spermatogenesis
ENSBGRG00000013514	504.321	431.632	464.841	821.343	782.007	883.964	COX4I1		GO:0016021,GO:0005751,GO:0005634,GO:0045277,GO:0004129,GO:0006123	integral component of membrane|mitochondrial respiratory chain complex IV|nucleus|respiratory chain complex IV|cytochrome-c oxidase activity|mitochondrial electron transport, cytochrome c to oxygen	bom00190,bom04260,bom04714,bom04932,bom05010,bom05012,bom05014,bom05016,bom05020,bom05022	Oxidative phosphorylation|Cardiac muscle contraction|Thermogenesis|Non-alcoholic fatty liver disease|Alzheimer disease|Parkinson disease|Amyotrophic lateral sclerosis|Huntington disease|Prion disease|Pathways of neurodegeneration - multiple diseases
ENSBGRG00000011935	192.599	60.9724	94.2359	820.38	829.362	767.371	FAM216A	family with sequence similarity 216 member A [Source:HGNC Symbol;Acc:HGNC:30180]
ENSBGRG00000016934	1119.27	1050.2	1206.3	819.704	812.803	831.163	SUMO2		GO:0005634,GO:0016605,GO:0031386,GO:0031625,GO:0016925	nucleus|PML body|protein tag|ubiquitin protein ligase binding|protein sumoylation	bom03013,bom05418	RNA transport|Fluid shear stress and atherosclerosis
ENSBGRG00000015060	328.906	314.522	266.603	818.475	774.229	783.983	Dynll2	dynein light chain LC8-type 2 [Source:HGNC Symbol;Acc:HGNC:24596]	GO:0005813,GO:0005737,GO:0005868,GO:0030286,GO:0098978,GO:0005874,GO:0031475,GO:0098794,GO:0014069,GO:0045505,GO:0051959,GO:0003774,GO:0046982,GO:0042803,GO:0097110,GO:0007017,GO:2000582	centrosome|cytoplasm|cytoplasmic dynein complex|dynein complex|glutamatergic synapse|microtubule|myosin V complex|postsynapse|postsynaptic density|dynein intermediate chain binding|dynein light intermediate chain binding|motor activity|protein heterodimerization activity|protein homodimerization activity|scaffold protein binding|microtubule-based process|positive regulation of ATP-dependent micro…	bom04962,bom05132	Vasopressin-regulated water reabsorption|Salmonella infection
ENSBGRG00000000289	164.718	101.55	79.9108	786.735	801.175	715.914	GTSF1	gametocyte specific factor 1 [Source:HGNC Symbol;Acc:HGNC:26565]	GO:0005737,GO:0046872,GO:0030154,GO:0007283	cytoplasm|metal ion binding|cell differentiation|spermatogenesis
ENSBGRG00000022367	549.869	450.177	503.978	768.147	720.659	849.16	UQCR10	ubiquinol-cytochrome c reductase, complex III subunit X [Source:HGNC Symbol;Acc:HGNC:30863]	GO:0005750,GO:0009060,GO:0006122,GO:0034551	mitochondrial respiratory chain complex III|aerobic respiration|mitochondrial electron transport, ubiquinol to cytochrome c|mitochondrial respiratory chain complex III assembly	bom00190,bom04260,bom04714,bom04932,bom05010,bom05012,bom05014,bom05016,bom05020,bom05022	Oxidative phosphorylation|Cardiac muscle contraction|Thermogenesis|Non-alcoholic fatty liver disease|Alzheimer disease|Parkinson disease|Amyotrophic lateral sclerosis|Huntington disease|Prion disease|Pathways of neurodegeneration - multiple diseases
ENSBGRG00000013940	491.824	456.698	496.715	765.198	654.001	759.65	ELOB		GO:0031462,GO:0031466,GO:0005829,GO:0070449,GO:0005654,GO:0030891,GO:0031625,GO:0043687,GO:0016567,GO:0065003,GO:0061418,GO:0006366,GO:0006368	Cul2-RING ubiquitin ligase complex|Cul5-RING ubiquitin ligase complex|cytosol|elongin complex|nucleoplasm|VCB complex|ubiquitin protein ligase binding|post-translational protein modification|protein ubiquitination|protein-containing complex assembly|regulation of transcription from RNA polymerase II promoter in response to hypoxia|transcription by RNA polymerase II|transcription elongation from R…	bom04066,bom04120,bom05170,bom05200,bom05211	HIF-1 signaling pathway|Ubiquitin mediated proteolysis|Human immunodeficiency virus 1 infection|Pathways in cancer|Renal cell carcinoma
ENSBGRG00000024490	1104.04	1210.47	1399.56	758.829	736.495	759.852	RPL37		GO:0022625,GO:0045202,GO:0046872,GO:0019843,GO:0003735,GO:0006412	cytosolic large ribosomal subunit|synapse|metal ion binding|rRNA binding|structural constituent of ribosome|translation	bom03010,bom05171	Ribosome|Coronavirus disease - COVID-19
ENSBGRG00000000525	373.925	282.942	349.753	757.752	687.308	611.182	NDUFB2		GO:0005747,GO:0032981,GO:0055114	mitochondrial respiratory chain complex I|mitochondrial respiratory chain complex I assembly|oxidation-reduction process	bom00190,bom04714,bom04723,bom04932,bom05010,bom05012,bom05014,bom05016,bom05020,bom05022	Oxidative phosphorylation|Thermogenesis|Retrograde endocannabinoid signaling|Non-alcoholic fatty liver disease|Alzheimer disease|Parkinson disease|Amyotrophic lateral sclerosis|Huntington disease|Prion disease|Pathways of neurodegeneration - multiple diseases
ENSBGRG00000013370	10.6912	3.89593	2.81492	748.362	603.311	526.778	DNAJB3
ENSBGRG00000014769	1143.7	758.402	1113.68	743.729	858.794	797.743	HSP90AA1	heat shock protein 90 alpha family class A member 1 [Source:HGNC Symbol;Acc:HGNC:5253]	GO:0044295,GO:0005737,GO:0005829,GO:0044294,GO:0042470,GO:0043209,GO:0043025,GO:0005634,GO:0048471,GO:0005886,GO:0005524,GO:0016887,GO:0097718,GO:0030235,GO:0042803,GO:0030911,GO:0051082,GO:0048675,GO:0021955,GO:0030010,GO:0045429,GO:0033138,GO:0051897,GO:0006457,GO:1903827,GO:0046677,GO:0009409,GO:0009408	axonal growth cone|cytoplasm|cytosol|dendritic growth cone|melanosome|myelin sheath|neuronal cell body|nucleus|perinuclear region of cytoplasm|plasma membrane|ATP binding|ATPase activity|disordered domain specific binding|nitric-oxide synthase regulator activity|protein homodimerization activity|TPR domain binding|unfolded protein binding|axon extension|central nervous system neuron axonogenesis|…	bom04141,bom04151,bom04217,bom04612,bom04621,bom04657,bom04659,bom04914,bom04915,bom05132,bom05200,bom05215,bom05418	Protein processing in endoplasmic reticulum|PI3K-Akt signaling pathway|Necroptosis|Antigen processing and presentation|NOD-like receptor signaling pathway|IL-17 signaling pathway|Th17 cell differentiation|Progesterone-mediated oocyte maturation|Estrogen signaling pathway|Salmonella infection|Pathways in cancer|Prostate cancer|Fluid shear stress and atherosclerosis
ENSBGRG00000011435	473.371	472.542	481.195	741.592	551.802	540.173	EIF1	eukaryotic translation initiation factor 1 [Source:HGNC Symbol;Acc:HGNC:3249]	GO:0016282,GO:0043024,GO:0003723,GO:0003743	eukaryotic 43S preinitiation complex|ribosomal small subunit binding|RNA binding|translation initiation factor activity	bom03013	RNA transport
ENSBGRG00000026539	4.70589	1.11577	1.00324	735.558	563.952	518.735	CABS1	calcium binding protein, spermatid associated 1 [Source:HGNC Symbol;Acc:HGNC:30710]	GO:0005743,GO:0031514,GO:0005509,GO:0007283	mitochondrial inner membrane|motile cilium|calcium ion binding|spermatogenesis
ENSBGRG00000019821	1144.04	1223.43	1466.66	729.407	631.765	714.015	RPS25		GO:0022627,GO:0005730,GO:0014069	cytosolic small ribosomal subunit|nucleolus|postsynaptic density	bom03010,bom05171	Ribosome|Coronavirus disease - COVID-19
ENSBGRG00000009680	793.076	812.021	922.613	721.036	662.355	781.998	RPL15		GO:0016020,GO:0005634,GO:0005840,GO:0003735,GO:0006412	membrane|nucleus|ribosome|structural constituent of ribosome|translation	bom03010,bom05171	Ribosome|Coronavirus disease - COVID-19
ENSBGRG00000011340	500.318	499.799	494.388	713.966	683.735	620.269	PAIP2	poly(A) binding protein interacting protein 2 [Source:HGNC Symbol;Acc:HGNC:17970]	GO:0005737,GO:0003729,GO:0030371,GO:0007613,GO:0045947,GO:1900271,GO:0007283	cytoplasm|mRNA binding|translation repressor activity|memory|negative regulation of translational initiation|regulation of long-term synaptic potentiation|spermatogenesis
ENSBGRG00000001976	4.72844	1.74179	1.36337	707.736	620.676	593.653	Tssk6	testis specific serine kinase 6 [Source:HGNC Symbol;Acc:HGNC:30410]	GO:0005737,GO:0005634,GO:0005524,GO:0000287,GO:0004674,GO:0044877,GO:0035556,GO:0007275,GO:0018105,GO:0006468,GO:0035092	cytoplasm|nucleus|ATP binding|magnesium ion binding|protein serine/threonine kinase activity|protein-containing complex binding|intracellular signal transduction|multicellular organism development|peptidyl-serine phosphorylation|protein phosphorylation|sperm chromatin condensation
ENSBGRG00000006597	45.2192	22.7132	6.85436	706.641	606.214	645.926	FKBP1A		GO:0005737,GO:0098562,GO:0005829,GO:0070062,GO:0031312,GO:0016020,GO:1990425,GO:0016529,GO:0033017,GO:0030018,GO:0048185,GO:0019855,GO:0008144,GO:0005528,GO:0044325,GO:0003755,GO:0042803,GO:0046332,GO:1990000,GO:0061077,GO:0019221,GO:0003007,GO:0060347,GO:0006936,GO:0032515,GO:0001933,GO:0051280,GO:0060315,GO:0043123,GO:0032092,GO:0031398,GO:0000413,GO:0032925,GO:1902991,GO:0050776,GO:0032880,GO:…	cytoplasm|cytoplasmic side of membrane|cytosol|extracellular exosome|extrinsic component of organelle membrane|membrane|ryanodine receptor complex|sarcoplasmic reticulum|sarcoplasmic reticulum membrane|Z disc|activin binding|calcium channel inhibitor activity|drug binding|FK506 binding|ion channel binding|peptidyl-prolyl cis-trans isomerase activity|protein homodimerization activity|SMAD binding|…
ENSBGRG00000002132	9.97232	5.28059	1.16867	701.531	680.459	658.163	ACTL7B	actin like 7B [Source:HGNC Symbol;Acc:HGNC:162]	GO:0005737,GO:0005856	cytoplasm|cytoskeleton
ENSBGRG00000005212	457.665	366.274	353.83	687.866	795.983	817.065	RPN2	ribophorin II [Source:HGNC Symbol;Acc:HGNC:10382]	GO:0016021,GO:0008250,GO:0006487	integral component of membrane|oligosaccharyltransferase complex|protein N-linked glycosylation	bom00510,bom00513,bom04141	N-Glycan biosynthesis|Various types of N-glycan biosynthesis|Protein processing in endoplasmic reticulum
ENSBGRG00000013020	35.403	12.9978	6.7023	683.866	626.976	233.397	Adam3		GO:0009986,GO:0016021,GO:0045121,GO:0005886,GO:0032991,GO:0061827,GO:0004222,GO:0007339,GO:0009566,GO:0030317,GO:0010628,GO:0050684,GO:0007338	cell surface|integral component of membrane|membrane raft|plasma membrane|protein-containing complex|sperm head|metalloendopeptidase activity|binding of sperm to zona pellucida|fertilization|flagellated sperm motility|positive regulation of gene expression|regulation of mRNA processing|single fertilization
ENSBGRG00000012154	1219.99	1161.73	1240.92	682.625	677.12	703.497	Ost4	oligosaccharyltransferase complex subunit 4, non-catalytic [Source:HGNC Symbol;Acc:HGNC:32483]	GO:0016021,GO:0008250,GO:0018279	integral component of membrane|oligosaccharyltransferase complex|protein N-linked glycosylation via asparagine
ENSBGRG00000020664	688.54	728.619	826.776	674.444	617.137	710.099	RPS10	RPS10-NUDT3 readthrough [Source:HGNC Symbol;Acc:HGNC:49181]	GO:0022627,GO:0005730,GO:0003735,GO:0000028	cytosolic small ribosomal subunit|nucleolus|structural constituent of ribosome|ribosomal small subunit assembly	bom03010,bom05171	Ribosome|Coronavirus disease - COVID-19
ENSBGRG00000018663	767.146	440.712	538.074	668.699	631.528	750.67	CKS2	CDC28 protein kinase regulatory subunit 2 [Source:HGNC Symbol;Acc:HGNC:2000]	GO:0000307,GO:0019005,GO:0003682,GO:0061575,GO:0042393,GO:0019901,GO:0043130,GO:0051301,GO:0008283,GO:0007127,GO:0044772,GO:0045737,GO:0007346,GO:0006357	cyclin-dependent protein kinase holoenzyme complex|SCF ubiquitin ligase complex|chromatin binding|cyclin-dependent protein serine/threonine kinase activator activity|histone binding|protein kinase binding|ubiquitin binding|cell division|cell proliferation|meiosis I|mitotic cell cycle phase transition|positive regulation of cyclin-dependent protein serine/threonine kinase activity|regulation of mi…	bom05200,bom05222	Pathways in cancer|Small cell lung cancer
ENSBGRG00000014160	685.011	711.565	773.899	667.611	676.573	655.504	RPL7		GO:0022625,GO:0003723,GO:0003735,GO:0000463	cytosolic large ribosomal subunit|RNA binding|structural constituent of ribosome|maturation of LSU-rRNA from tricistronic rRNA transcript (SSU-rRNA, 5.8S rRNA, LSU-rRNA)	bom03010,bom05171	Ribosome|Coronavirus disease - COVID-19
ENSBGRG00000024402	232.986	153.708	176.499	662.856	676.685	638.117	STT3B	STT3 oligosaccharyltransferase complex catalytic subunit B [Source:HGNC Symbol;Acc:HGNC:30611]	GO:0016021,GO:0008250,GO:0034998,GO:0034999,GO:0004579,GO:0046872,GO:0043686,GO:0006516,GO:0043687,GO:0018279,GO:0006986,GO:0030433	integral component of membrane|oligosaccharyltransferase complex|oligosaccharyltransferase I complex|oligosaccharyltransferase II complex|dolichyl-diphosphooligosaccharide-protein glycotransferase activity|metal ion binding|co-translational protein modification|glycoprotein catabolic process|post-translational protein modification|protein N-linked glycosylation via asparagine|response to unfolded…	bom00510,bom00513,bom04141	N-Glycan biosynthesis|Various types of N-glycan biosynthesis|Protein processing in endoplasmic reticulum
ENSBGRG00000025276	64.0115	52.5475	28.665	647.175	599.281	623.267	PHKG2	phosphorylase kinase catalytic subunit gamma 2 [Source:HGNC Symbol;Acc:HGNC:8931]	GO:0005829,GO:0005964,GO:0005524,GO:0005516,GO:0004683,GO:0004689,GO:0005978	cytosol|phosphorylase kinase complex|ATP binding|calmodulin binding|calmodulin-dependent protein kinase activity|phosphorylase kinase activity|glycogen biosynthetic process	bom04020,bom04910,bom04922	Calcium signaling pathway|Insulin signaling pathway|Glucagon signaling pathway
ENSBGRG00000000348	8.71776	3.55098	0.22806	641.845	610.417	565.641		chromosome 12 open reading frame 54 [Source:HGNC Symbol;Acc:HGNC:28553]
ENSBGRG00000016095	4.63693	1.9643	1.0513	640.656	698.595	593.985	PRSS37	serine protease 37 [Source:HGNC Symbol;Acc:HGNC:29211]	GO:0001669,GO:0005576,GO:0030141,GO:0004252,GO:0007339,GO:0016477,GO:2000344,GO:1905516,GO:0051604,GO:0070613	acrosomal vesicle|extracellular region|secretory granule|serine-type endopeptidase activity|binding of sperm to zona pellucida|cell migration|positive regulation of acrosome reaction|positive regulation of fertilization|protein maturation|regulation of protein processing
ENSBGRG00000012828	50.2404	35.4714	10.6141	640.282	352.282	283			GO:0000786,GO:0005634,GO:0003677,GO:0030154,GO:0007275,GO:0007283	nucleosome|nucleus|DNA binding|cell differentiation|multicellular organism development|spermatogenesis
ENSBGRG00000012590	4.04768	1.07167	0.516208	638.673	511.001	537.347	GTSF1L	gametocyte specific factor 1 like [Source:HGNC Symbol;Acc:HGNC:16198]	GO:0046872	metal ion binding
ENSBGRG00000000124	191.094	131.486	120.176	634.705	413.084	552.467	CFAP298		GO:0005929,GO:0005856,GO:0005829,GO:0005634,GO:0060271,GO:0003352	cilium|cytoskeleton|cytosol|nucleus|cilium assembly|regulation of cilium movement
ENSBGRG00000002626	310.488	304.821	337.788	614.523	635.738	657.045	EEF1G		GO:0005737,GO:0005783,GO:0005634,GO:0003746,GO:0009615,GO:0006414	cytoplasm|endoplasmic reticulum|nucleus|translation elongation factor activity|response to virus|translational elongation	bom05134	Legionellosis
ENSBGRG00000021388	59.0914	34.5072	13.9561	612.723	616.815	671.992	Ybx2	Y-box binding protein 2 [Source:HGNC Symbol;Acc:HGNC:17948]	GO:0005737,GO:0001650,GO:0005844,GO:1990904,GO:0003682,GO:0003677,GO:0008289,GO:0003730,GO:0003729,GO:0043021,GO:0045182,GO:0048255,GO:0051100,GO:0017148,GO:0048477,GO:0120162,GO:0006355,GO:0007286	cytoplasm|fibrillar center|polysome|ribonucleoprotein complex|chromatin binding|DNA binding|lipid binding|mRNA 3'-UTR binding|mRNA binding|ribonucleoprotein complex binding|translation regulator activity|mRNA stabilization|negative regulation of binding|negative regulation of translation|oogenesis|positive regulation of cold-induced thermogenesis|regulation of transcription, DNA-templated|spermat…
ENSBGRG00000026102	222.76	151.272	131.829	602.952	607.195	707.821	HAGH	hydroxyacylglutathione hydrolase [Source:HGNC Symbol;Acc:HGNC:4805]	GO:0005759,GO:0004416,GO:0046872,GO:0006750,GO:0019243	mitochondrial matrix|hydroxyacylglutathione hydrolase activity|metal ion binding|glutathione biosynthetic process|methylglyoxal catabolic process to D-lactate via S-lactoyl-glutathione	bom00620	Pyruvate metabolism
ENSBGRG00000025950	816.663	1087.55	1073.6	601.708	654.951	661.887	RPS2	ribosomal protein S2 [Source:HGNC Symbol;Acc:HGNC:10404]	GO:0022627,GO:0005654,GO:0019899,GO:0017134,GO:0003729,GO:0003735,GO:0051443,GO:0006412	cytosolic small ribosomal subunit|nucleoplasm|enzyme binding|fibroblast growth factor binding|mRNA binding|structural constituent of ribosome|positive regulation of ubiquitin-protein transferase activity|translation	bom03010,bom05171	Ribosome|Coronavirus disease - COVID-19
ENSBGRG00000019635	135.626	84.1944	75.3889	599.253	594.572	633.607	DDX25	DEAD-box helicase 25 [Source:HGNC Symbol;Acc:HGNC:18698]	GO:0033391,GO:0005737,GO:0005634,GO:0005524,GO:0004004,GO:0003723,GO:0006406,GO:0007275,GO:0006417,GO:0007286	chromatoid body|cytoplasm|nucleus|ATP binding|ATP-dependent RNA helicase activity|RNA binding|mRNA export from nucleus|multicellular organism development|regulation of translation|spermatid development
ENSBGRG00000026033	575.635	578.044	622.98	588.111	556.598	573.217	RPL29	ribosomal protein L29 [Source:HGNC Symbol;Acc:HGNC:10331]	GO:0022625,GO:0003735,GO:0002181	cytosolic large ribosomal subunit|structural constituent of ribosome|cytoplasmic translation	bom03010,bom05171	Ribosome|Coronavirus disease - COVID-19
ENSBGRG00000005346	4.78031	1.77875	0.724981	586.298	534.511	474.527	FAM71D	family with sequence similarity 71 member D [Source:HGNC Symbol;Acc:HGNC:20101]
ENSBGRG00000023080	8.10228	1.53227	0.590458	585.202	456.104	481.361	SPATA3	spermatogenesis associated 3 [Source:HGNC Symbol;Acc:HGNC:17884]
ENSBGRG00000022140	618.548	627.253	706.233	584.449	522.634	554.937	ATP5MG		GO:0005753,GO:0000276,GO:0015078,GO:0099132,GO:0015986	mitochondrial proton-transporting ATP synthase complex|mitochondrial proton-transporting ATP synthase complex, coupling factor F(o)|proton transmembrane transporter activity|ATP hydrolysis coupled cation transmembrane transport|ATP synthesis coupled proton transport	bom00190,bom04714	Oxidative phosphorylation|Thermogenesis
ENSBGRG00000007028	199.167	186.308	179.94	583.2	460.381	502.253	PHPT1	phosphohistidine phosphatase 1 [Source:HGNC Symbol;Acc:HGNC:30033]	GO:0005829,GO:0019855,GO:0044325,GO:0101006,GO:2000984,GO:0051350,GO:0050860,GO:0035971,GO:2000147,GO:2000249	cytosol|calcium channel inhibitor activity|ion channel binding|protein histidine phosphatase activity|negative regulation of ATP citrate synthase activity|negative regulation of lyase activity|negative regulation of T cell receptor signaling pathway|peptidyl-histidine dephosphorylation|positive regulation of cell motility|regulation of actin cytoskeleton reorganization
ENSBGRG00000017298	24.0894	13.4646	12.4749	578.707	482.569	562.166	Tcp11	t-complex 11 [Source:HGNC Symbol;Acc:HGNC:11658]	GO:0001669,GO:0016021,GO:0036126,GO:0097225,GO:0030154,GO:0007275,GO:0010737,GO:0043949,GO:1902490,GO:0007283	acrosomal vesicle|integral component of membrane|sperm flagellum|sperm midpiece|cell differentiation|multicellular organism development|protein kinase A signaling|regulation of cAMP-mediated signaling|regulation of sperm capacitation|spermatogenesis
ENSBGRG00000023206	18.2204	14.7592	11.4802	577.506	485.727	460.732	PROCA1		GO:0030332,GO:0004623,GO:0050482,GO:0006644	cyclin binding|phospholipase A2 activity|arachidonic acid secretion|phospholipid metabolic process
ENSBGRG00000017523	58.3272	45.581	32.8106	576.134	618.748	665.058	TRIM13	tripartite motif containing 13 [Source:HGNC Symbol;Acc:HGNC:9976]	GO:0005789,GO:0016021,GO:0097038,GO:0004842,GO:0008270,GO:0045087,GO:1902187,GO:0032897,GO:0010942,GO:0043123,GO:0016239,GO:0051092,GO:0051865,GO:0010332,GO:0030433	endoplasmic reticulum membrane|integral component of membrane|perinuclear endoplasmic reticulum|ubiquitin-protein transferase activity|zinc ion binding|innate immune response|negative regulation of viral release from host cell|negative regulation of viral transcription|positive regulation of cell death|positive regulation of I-kappaB kinase/NF-kappaB signaling|positive regulation of macroautophag…
ENSBGRG00000025044	1047.34	963.878	1214.28	575.828	454.943	573.756	RPS28		GO:0098556,GO:0022627,GO:0042788,GO:0003735,GO:0002181,GO:0030490,GO:0000028,GO:0042254	cytoplasmic side of rough endoplasmic reticulum membrane|cytosolic small ribosomal subunit|polysomal ribosome|structural constituent of ribosome|cytoplasmic translation|maturation of SSU-rRNA|ribosomal small subunit assembly|ribosome biogenesis	bom03010,bom05171	Ribosome|Coronavirus disease - COVID-19
ENSBGRG00000002322	7.11539	3.45379	0.30248	574.729	451.948	394.922	P3R3URF	PIK3R3 upstream reading frame [Source:HGNC Symbol;Acc:HGNC:53451]			bom01521,bom01522,bom01524,bom04012,bom04014,bom04015,bom04024,bom04062,bom04066,bom04068,bom04070,bom04071,bom04072,bom04140,bom04150,bom04151,bom04152,bom04210,bom04211,bom04213,bom04218,bom04360,bom04370,bom04380,bom04510,bom04550,bom04611,bom04620,bom04625,bom04630,bom04650,bom04660,bom04662,bom04664,bom04666,bom04668,bom04670,bom04722,bom04725,bom04750,bom04810,bom04910,bom04914,bom04915,bom…	EGFR tyrosine kinase inhibitor resistance|Endocrine resistance|Platinum drug resistance|ErbB signaling pathway|Ras signaling pathway|Rap1 signaling pathway|cAMP signaling pathway|Chemokine signaling pathway|HIF-1 signaling pathway|FoxO signaling pathway|Phosphatidylinositol signaling system|Sphingolipid signaling pathway|Phospholipase D signaling pathway|Autophagy - animal|mTOR signaling pathway|…
ENSBGRG00000006229	596.528	517.566	629.714	565.267	619.118	736.839	MRFAP1		GO:0005634,GO:0048471	nucleus|perinuclear region of cytoplasm
ENSBGRG00000025197	5.12092	1.43115	1.2336	561.679	871.732	874.64	MROH5
ENSBGRG00000018655	16.4769	7.63818	3.11086	557.984	420.41	367.82	C9orf50
ENSBGRG00000013221	223.19	190.098	193.856	552.131	569.865	579.378	Ppp1cc	protein phosphatase 1 catalytic subunit gamma [Source:HGNC Symbol;Acc:HGNC:9283]			bom03015,bom04022,bom04024,bom04114,bom04218,bom04261,bom04270,bom04390,bom04510,bom04611,bom04720,bom04728,bom04750,bom04810,bom04910,bom04921,bom04931,bom05031,bom05034,bom05168,bom05205	mRNA surveillance pathway|cGMP-PKG signaling pathway|cAMP signaling pathway|Oocyte meiosis|Cellular senescence|Adrenergic signaling in cardiomyocytes|Vascular smooth muscle contraction|Hippo signaling pathway|Focal adhesion|Platelet activation|Long-term potentiation|Dopaminergic synapse|Inflammatory mediator regulation of TRP channels|Regulation of actin cytoskeleton|Insulin signaling pathway|Oxy…
ENSBGRG00000004783	1197.99	1255.1	1512.58	550.531	506.194	499.723	RPL30		GO:0022625,GO:0014069,GO:0003723,GO:0003735,GO:0006412	cytosolic large ribosomal subunit|postsynaptic density|RNA binding|structural constituent of ribosome|translation	bom03010,bom05171	Ribosome|Coronavirus disease - COVID-19
ENSBGRG00000025846	6.45281	2.83669	0.621086	550.01	503.704	481.372	IQCF1		GO:0001669,GO:0005516,GO:2000344,GO:0060474	acrosomal vesicle|calmodulin binding|positive regulation of acrosome reaction|positive regulation of flagellated sperm motility involved in capacitation
ENSBGRG00000013154	912.795	1015.68	1193.93	542.853	462.423	517.662	RPL19	ribosomal protein L19 [Source:HGNC Symbol;Acc:HGNC:10312]	GO:0022625,GO:0003735,GO:0006412	cytosolic large ribosomal subunit|structural constituent of ribosome|translation	bom03010,bom05171	Ribosome|Coronavirus disease - COVID-19
ENSBGRG00000012777	840.995	882.901	1031.66	540.25	508.457	483.665	RPS3A	ribosomal protein S3A [Source:HGNC Symbol;Acc:HGNC:10421]	GO:0005829,GO:0022627,GO:0005634,GO:1990904,GO:0045202,GO:0003735,GO:0030154,GO:0006412	cytosol|cytosolic small ribosomal subunit|nucleus|ribonucleoprotein complex|synapse|structural constituent of ribosome|cell differentiation|translation	bom03010,bom05171	Ribosome|Coronavirus disease - COVID-19
ENSBGRG00000012009	885.51	800.192	1027.2	538.124	394.501	420.197	COX6C		GO:0016021,GO:0005743,GO:0045277,GO:0004129	integral component of membrane|mitochondrial inner membrane|respiratory chain complex IV|cytochrome-c oxidase activity	bom00190,bom04260,bom04714,bom04932,bom05010,bom05012,bom05014,bom05016,bom05020,bom05022	Oxidative phosphorylation|Cardiac muscle contraction|Thermogenesis|Non-alcoholic fatty liver disease|Alzheimer disease|Parkinson disease|Amyotrophic lateral sclerosis|Huntington disease|Prion disease|Pathways of neurodegeneration - multiple diseases
ENSBGRG00000015636	413.179	382.554	399.509	532.082	527.954	476.61	SPCS1		GO:0030176,GO:0031090,GO:0005787,GO:0008233,GO:0045047,GO:0006465	integral component of endoplasmic reticulum membrane|organelle membrane|signal peptidase complex|peptidase activity|protein targeting to ER|signal peptide processing	bom03060	Protein export
ENSBGRG00000010975	5.09199	1.23582	1.08232	531.898	442.324	447.016	IRGC	immunity related GTPase cinema [Source:HGNC Symbol;Acc:HGNC:28835]	GO:0016020,GO:0005525,GO:0003924	membrane|GTP binding|GTPase activity
ENSBGRG00000016699	86.5702	38.3033	15.5705	527.101	615.701	703.346	DNAAF1		GO:0005930,GO:0070840,GO:0060271,GO:0044458	axoneme|dynein complex binding|cilium assembly|motile cilium assembly
ENSBGRG00000019536	2.06305	1.7099	0.366059	526.47	447.381	390.445	SPEM1	spermatid maturation 1 [Source:HGNC Symbol;Acc:HGNC:32429]	GO:0005737,GO:0016021,GO:0030317,GO:0007291,GO:0007283	cytoplasm|integral component of membrane|flagellated sperm motility|sperm individualization|spermatogenesis
ENSBGRG00000002891	403.113	260.531	401.4	525.177	455.963	556.802	COX7C		GO:0016021,GO:0005751,GO:0045277,GO:0004129,GO:0006123	integral component of membrane|mitochondrial respiratory chain complex IV|respiratory chain complex IV|cytochrome-c oxidase activity|mitochondrial electron transport, cytochrome c to oxygen	bom00190,bom04260,bom04714,bom04932,bom05010,bom05012,bom05014,bom05016,bom05020,bom05022	Oxidative phosphorylation|Cardiac muscle contraction|Thermogenesis|Non-alcoholic fatty liver disease|Alzheimer disease|Parkinson disease|Amyotrophic lateral sclerosis|Huntington disease|Prion disease|Pathways of neurodegeneration - multiple diseases
ENSBGRG00000017982	2207.69	2326.73	2110.61	524.206	495.042	498.24	ACTB	actin beta [Source:HGNC Symbol;Acc:HGNC:132]	GO:0015629,GO:0036464,GO:0005856,GO:0097433,GO:0005925,GO:0098978,GO:0035267,GO:0005634,GO:0005886,GO:0098871,GO:0032991,GO:0005524,GO:0042802,GO:0019894,GO:0050998,GO:0019901,GO:0098973,GO:0030957,GO:0048870,GO:0072749,GO:0051621,GO:1903076,GO:0022898	actin cytoskeleton|cytoplasmic ribonucleoprotein granule|cytoskeleton|dense body|focal adhesion|glutamatergic synapse|NuA4 histone acetyltransferase complex|nucleus|plasma membrane|postsynaptic actin cytoskeleton|protein-containing complex|ATP binding|identical protein binding|kinesin binding|nitric-oxide synthase binding|protein kinase binding|structural constituent of postsynaptic actin cytoske…	bom04015,bom04145,bom04210,bom04390,bom04510,bom04520,bom04530,bom04611,bom04670,bom04714,bom04810,bom04919,bom04921,bom04971,bom05014,bom05100,bom05132,bom05135,bom05164,bom05205,bom05225,bom05410,bom05412,bom05414,bom05416,bom05418	Rap1 signaling pathway|Phagosome|Apoptosis|Hippo signaling pathway|Focal adhesion|Adherens junction|Tight junction|Platelet activation|Leukocyte transendothelial migration|Thermogenesis|Regulation of actin cytoskeleton|Thyroid hormone signaling pathway|Oxytocin signaling pathway|Gastric acid secretion|Amyotrophic lateral sclerosis|Bacterial invasion of epithelial cells|Salmonella infection|Yersin…
ENSBGRG00000014213	45.0093	21.9874	12.4694	517.219	497.06	510.8	ADAM32	ADAM metallopeptidase domain 32 [Source:HGNC Symbol;Acc:HGNC:15479]	GO:0016021,GO:0004222	integral component of membrane|metalloendopeptidase activity
ENSBGRG00000002272	749.332	820.51	898.28	509.37	415.471	520.036	RPL37A		GO:0005840,GO:0046872,GO:0003735,GO:0006412	ribosome|metal ion binding|structural constituent of ribosome|translation	bom03010,bom05171	Ribosome|Coronavirus disease - COVID-19
ENSBGRG00000001660	160.541	75.6891	85.1292	506.415	486.254	502.672	COX7B2	cytochrome c oxidase subunit 7B2 [Source:HGNC Symbol;Acc:HGNC:24381]	GO:0016021,GO:0005746,GO:0045277,GO:0004129	integral component of membrane|mitochondrial respiratory chain|respiratory chain complex IV|cytochrome-c oxidase activity	bom00190,bom04260,bom04714,bom04932,bom05010,bom05012,bom05014,bom05016,bom05020,bom05022	Oxidative phosphorylation|Cardiac muscle contraction|Thermogenesis|Non-alcoholic fatty liver disease|Alzheimer disease|Parkinson disease|Amyotrophic lateral sclerosis|Huntington disease|Prion disease|Pathways of neurodegeneration - multiple diseases
ENSBGRG00000024207	80.6891	40.389	26.328	506.077	463.82	579.795	TSACC	TSSK6 activating cochaperone [Source:HGNC Symbol;Acc:HGNC:30636]	GO:0005737,GO:0051087	cytoplasm|chaperone binding
ENSBGRG00000023216	1359.47	1610.82	2011.28	504.334	540.899	479.273	TPT1		GO:0005737,GO:0005881,GO:0005615,GO:0005771,GO:0000922,GO:0005509	cytoplasm|cytoplasmic microtubule|extracellular space|multivesicular body|spindle pole|calcium ion binding
ENSBGRG00000019028	533.326	526.138	512.624	500.006	604.307	623.871	CAPNS1	calpain small subunit 1 [Source:HGNC Symbol;Acc:HGNC:1481]	GO:0005829,GO:0005886,GO:0005509,GO:0004198	cytosol|plasma membrane|calcium ion binding|calcium-dependent cysteine-type endopeptidase activity
ENSBGRG00000018106	8.32766	6.02301	6.94213	494.031	411.83	424.366	FAM71E1	family with sequence similarity 71 member E1 [Source:HGNC Symbol;Acc:HGNC:25107]
ENSBGRG00000025349	1020	923.083	855.437	493.454	539.375	594.883	ACTG1	actin gamma 1 [Source:HGNC Symbol;Acc:HGNC:144]	GO:0005856,GO:0097433,GO:0005925,GO:0005886,GO:0005524	cytoskeleton|dense body|focal adhesion|plasma membrane|ATP binding	bom04015,bom04145,bom04210,bom04390,bom04510,bom04520,bom04530,bom04611,bom04670,bom04714,bom04810,bom04919,bom04921,bom04971,bom05014,bom05100,bom05132,bom05135,bom05164,bom05205,bom05225,bom05410,bom05412,bom05414,bom05416,bom05418	Rap1 signaling pathway|Phagosome|Apoptosis|Hippo signaling pathway|Focal adhesion|Adherens junction|Tight junction|Platelet activation|Leukocyte transendothelial migration|Thermogenesis|Regulation of actin cytoskeleton|Thyroid hormone signaling pathway|Oxytocin signaling pathway|Gastric acid secretion|Amyotrophic lateral sclerosis|Bacterial invasion of epithelial cells|Salmonella infection|Yersin…
ENSBGRG00000026521	1.8132	0.736104	0.524147	493.054	459.614	431.478	TNP2		GO:0000788,GO:0003677,GO:0008270,GO:0007340,GO:0007275,GO:0007341,GO:0010954,GO:0007283,GO:0035093	nuclear nucleosome|DNA binding|zinc ion binding|acrosome reaction|multicellular organism development|penetration of zona pellucida|positive regulation of protein processing|spermatogenesis|spermatogenesis, exchange of chromosomal proteins	bom04742	Taste transduction
ENSBGRG00000025838	6.75962	1.78969	0.574712	492.796	404.313	443.428	IQCF5	IQ motif containing F5 [Source:HGNC Symbol;Acc:HGNC:35159]	GO:0005516	calmodulin binding
ENSBGRG00000019564	2200.37	2397.72	2297.31	491.176	483.551	427.765	TIMP2	TIMP metallopeptidase inhibitor 2 [Source:HGNC Symbol;Acc:HGNC:11821]	GO:0031012,GO:0005615,GO:0046872,GO:0008191,GO:0002020,GO:0010951,GO:0051045,GO:0034097,GO:0009725,GO:0010033	extracellular matrix|extracellular space|metal ion binding|metalloendopeptidase inhibitor activity|protease binding|negative regulation of endopeptidase activity|negative regulation of membrane protein ectodomain proteolysis|response to cytokine|response to hormone|response to organic substance
ENSBGRG00000025163	2.93896	0.778127	0.999499	488.832	454.77	497.212	PMIS2		GO:0016021	integral component of membrane
ENSBGRG00000003909	2647.63	2110.95	2593.63	488.204	377.389	364.158	AARD	alanine and arginine rich domain containing protein [Source:HGNC Symbol;Acc:HGNC:33842]	GO:0030324	lung development
ENSBGRG00000021275	268.717	248.708	268.601	485.998	493.665	531.421	EIF5A		GO:0005642,GO:0005789,GO:0005643,GO:0047485,GO:0043022,GO:0003746,GO:0017070,GO:0006915,GO:0006406,GO:0043065,GO:0008284,GO:0045901,GO:0045905,GO:0006452	annulate lamellae|endoplasmic reticulum membrane|nuclear pore|protein N-terminus binding|ribosome binding|translation elongation factor activity|U6 snRNA binding|apoptotic process|mRNA export from nucleus|positive regulation of apoptotic process|positive regulation of cell proliferation|positive regulation of translational elongation|positive regulation of translational termination|translational …
ENSBGRG00000012674	4.56195	3.15087	0.60709	485.867	354.182	381.714	Dnajb8		GO:0005829,GO:0005634,GO:0051087,GO:0044183,GO:0051082,GO:0061077,GO:0090084	cytosol|nucleus|chaperone binding|protein binding involved in protein folding|unfolded protein binding|chaperone-mediated protein folding|negative regulation of inclusion body assembly
ENSBGRG00000009509	6.47036	1.00771	1.35912	485.586	416.807	367.27	TEX29	testis expressed 29 [Source:HGNC Symbol;Acc:HGNC:20370]	GO:0016021	integral component of membrane
ENSBGRG00000011922	3.01937	1.94858	0.4332	478.554	389.853	406.928	UBQLN3	ubiquilin 3 [Source:HGNC Symbol;Acc:HGNC:12510]			bom04141,bom05014	Protein processing in endoplasmic reticulum|Amyotrophic lateral sclerosis
ENSBGRG00000000228	21.8371	11.6439	4.07551	471.21	462.754	496.528	Kif17	kinesin family member 17 [Source:HGNC Symbol;Acc:HGNC:19167]	GO:0005930,GO:0036064,GO:0005929,GO:0032839,GO:0030992,GO:0005871,GO:0005874,GO:0015630,GO:0043005,GO:1990075,GO:0032391,GO:0005524,GO:0008574,GO:0016887,GO:0008017,GO:0003777,GO:0098971,GO:0042073,GO:0007018,GO:0007017,GO:0015031,GO:0031503,GO:0016192	axoneme|ciliary basal body|cilium|dendrite cytoplasm|intraciliary transport particle B|kinesin complex|microtubule|microtubule cytoskeleton|neuron projection|periciliary membrane compartment|photoreceptor connecting cilium|ATP binding|ATP-dependent microtubule motor activity, plus-end-directed|ATPase activity|microtubule binding|microtubule motor activity|anterograde dendritic transport of neurot…
ENSBGRG00000024809	473.39	423.331	456.454	470.223	417.229	467.136	ATP5F1E		GO:0005743,GO:0005753,GO:0000275,GO:0046933,GO:0015986	mitochondrial inner membrane|mitochondrial proton-transporting ATP synthase complex|mitochondrial proton-transporting ATP synthase complex, catalytic core F(1)|proton-transporting ATP synthase activity, rotational mechanism|ATP synthesis coupled proton transport	bom00190,bom04714,bom05010,bom05012,bom05014,bom05016,bom05020,bom05022	Oxidative phosphorylation|Thermogenesis|Alzheimer disease|Parkinson disease|Amyotrophic lateral sclerosis|Huntington disease|Prion disease|Pathways of neurodegeneration - multiple diseases
ENSBGRG00000004386	86.4602	69.1367	69.1659	469.791	424.987	428.66	CDV3		GO:0005829,GO:0005886,GO:0008283	cytosol|plasma membrane|cell proliferation
ENSBGRG00000002678	3.52063	0.414281	0.399106	468.963	365.475	338.082	OAZ3		GO:0072562,GO:0005737,GO:0005829,GO:0005654,GO:0005634,GO:0008073,GO:0015489,GO:1902268,GO:0006596,GO:0045732,GO:0006521,GO:0007283	blood microparticle|cytoplasm|cytosol|nucleoplasm|nucleus|ornithine decarboxylase inhibitor activity|putrescine transmembrane transporter activity|negative regulation of polyamine transmembrane transport|polyamine biosynthetic process|positive regulation of protein catabolic process|regulation of cellular amino acid metabolic process|spermatogenesis
ENSBGRG00000011416	66.8705	37.4225	21.9924	467.109	471.934	500.091	SHCBP1L	SHC binding and spindle associated 1 like [Source:HGNC Symbol;Acc:HGNC:16788]	GO:0005737,GO:0072687,GO:0030154,GO:2001252,GO:0007283	cytoplasm|meiotic spindle|cell differentiation|positive regulation of chromosome organization|spermatogenesis
ENSBGRG00000000966	100.89	56.9853	57.0423	466.431	370.025	476.444	SERF1A		GO:0007399	nervous system development
ENSBGRG00000006098	474.911	499.781	470.163	466.203	488.88	532.796	SH3BGRL3	SH3 domain binding glutamate rich protein like 3 [Source:HGNC Symbol;Acc:HGNC:15568]	GO:0005737,GO:0070062,GO:0016604,GO:0009055,GO:0015035,GO:0045454	cytoplasm|extracellular exosome|nuclear body|electron transfer activity|protein disulfide oxidoreductase activity|cell redox homeostasis
ENSBGRG00000006314	6.87362	1.42039	0.513136	463.821	382.593	396.826	C20orf144	chromosome 20 open reading frame 144 [Source:HGNC Symbol;Acc:HGNC:16137]
ENSBGRG00000000695	3.25463	0.994274	0.319284	463.717	342.454	296.071	OXCT2	3-oxoacid CoA-transferase 2 [Source:HGNC Symbol;Acc:HGNC:18606]	GO:0005759,GO:0005739,GO:0031514,GO:0008260,GO:0046952	mitochondrial matrix|mitochondrion|motile cilium|3-oxoacid CoA-transferase activity|ketone body catabolic process	bom00072,bom00280,bom00650	Synthesis and degradation of ketone bodies|Valine, leucine and isoleucine degradation|Butanoate metabolism
ENSBGRG00000008186	747.203	693.569	792.523	463.56	429.888	400.986	ATP6V1G1	ATPase H+ transporting V1 subunit G1 [Source:HGNC Symbol;Acc:HGNC:864]	GO:0005829,GO:0005765,GO:0005886,GO:0016471,GO:0051117,GO:0008553,GO:0006879,GO:0036295	cytosol|lysosomal membrane|plasma membrane|vacuolar proton-transporting V-type ATPase complex|ATPase binding|proton-exporting ATPase activity, phosphorylative mechanism|cellular iron ion homeostasis|cellular response to increased oxygen levels	bom00190,bom04145,bom04150,bom04721,bom04966,bom05165,bom05323	Oxidative phosphorylation|Phagosome|mTOR signaling pathway|Synaptic vesicle cycle|Collecting duct acid secretion|Human papillomavirus infection|Rheumatoid arthritis
ENSBGRG00000006486	125.276	60.0707	38.7132	461.925	238.819	615.181	KIZ	kizuna centrosomal protein [Source:HGNC Symbol;Acc:HGNC:15865]	GO:0042995,GO:0005813,GO:0005737,GO:0019901,GO:0007051	cell projection|centrosome|cytoplasm|protein kinase binding|spindle organization
ENSBGRG00000010966	256.885	248.076	234.901	459.347	454.021	475.438	MFF	mitochondrial fission factor [Source:HGNC Symbol;Acc:HGNC:24858]	GO:0030054,GO:0032592,GO:0005741,GO:0005739,GO:0005777,GO:0008021,GO:0042803,GO:0000266,GO:0043653,GO:0008053,GO:0070584,GO:0016559,GO:0090141,GO:0090314,GO:0090200,GO:0051260,GO:0006626,GO:0010821,GO:1900063,GO:0001836	cell junction|integral component of mitochondrial membrane|mitochondrial outer membrane|mitochondrion|peroxisome|synaptic vesicle|protein homodimerization activity|mitochondrial fission|mitochondrial fragmentation involved in apoptotic process|mitochondrial fusion|mitochondrion morphogenesis|peroxisome fission|positive regulation of mitochondrial fission|positive regulation of protein targeting t…
ENSBGRG00000016730	20.4328	11.3947	9.76876	455.541	402.685	398.74	REEP6	receptor accessory protein 6 [Source:HGNC Symbol;Acc:HGNC:30078]	GO:0045177,GO:0005783,GO:0005789,GO:0016021,GO:0001917,GO:0044317,GO:0050908,GO:0032386	apical part of cell|endoplasmic reticulum|endoplasmic reticulum membrane|integral component of membrane|photoreceptor inner segment|rod spherule|detection of light stimulus involved in visual perception|regulation of intracellular transport
ENSBGRG00000011214	181.046	137.165	142.372	455.227	457.813	441.559	RPS4X		GO:0036464,GO:0022627,GO:0005844,GO:1990904,GO:0005840,GO:0045202,GO:0019843,GO:0003735,GO:0007275,GO:0008284,GO:0045727,GO:0006412	cytoplasmic ribonucleoprotein granule|cytosolic small ribosomal subunit|polysome|ribonucleoprotein complex|ribosome|synapse|rRNA binding|structural constituent of ribosome|multicellular organism development|positive regulation of cell proliferation|positive regulation of translation|translation	bom03010,bom05171	Ribosome|Coronavirus disease - COVID-19
ENSBGRG00000002707	262.585	174.38	202.254	453.743	421.621	413.623	NDUFB4		GO:0016021,GO:0005747,GO:0008137,GO:0032981,GO:0006979	integral component of membrane|mitochondrial respiratory chain complex I|NADH dehydrogenase (ubiquinone) activity|mitochondrial respiratory chain complex I assembly|response to oxidative stress	bom00190,bom04714,bom04723,bom04932,bom05010,bom05012,bom05014,bom05016,bom05020,bom05022	Oxidative phosphorylation|Thermogenesis|Retrograde endocannabinoid signaling|Non-alcoholic fatty liver disease|Alzheimer disease|Parkinson disease|Amyotrophic lateral sclerosis|Huntington disease|Prion disease|Pathways of neurodegeneration - multiple diseases
ENSBGRG00000016769	345.907	316.443	319.804	452.027	389.792	399.227	JPT1	Jupiter microtubule associated homolog 1 [Source:HGNC Symbol;Acc:HGNC:14569]	GO:0005737,GO:0005634	cytoplasm|nucleus
ENSBGRG00000007806	1861.91	1299.75	1449.78	451.553	372.349	358.235	CST9		GO:0005576,GO:0004869	extracellular region|cysteine-type endopeptidase inhibitor activity
ENSBGRG00000018554	77.2871	44.7659	58.4699	450.973	412.178	434.295	NUP50	nucleoporin 50 [Source:HGNC Symbol;Acc:HGNC:8065]	GO:0005813,GO:0005737,GO:0043231,GO:0031965,GO:0005643,GO:0005654,GO:0005634,GO:0008536,GO:0006406,GO:0043547,GO:0006606,GO:0016032	centrosome|cytoplasm|intracellular membrane-bounded organelle|nuclear membrane|nuclear pore|nucleoplasm|nucleus|Ran GTPase binding|mRNA export from nucleus|positive regulation of GTPase activity|protein import into nucleus|viral process	bom03013,bom05014	RNA transport|Amyotrophic lateral sclerosis
ENSBGRG00000000474	2.93386	1.55355	1.19732	449.007	415.521	373.586		chromosome 2 open reading frame 88 [Source:HGNC Symbol;Acc:HGNC:28191]	GO:0005886,GO:0034237	plasma membrane|protein kinase A regulatory subunit binding
ENSBGRG00000020508	308.713	267.364	273.776	446.294	481.932	503.068	PRKAR1A	protein kinase cAMP-dependent type I regulatory subunit alpha [Source:HGNC Symbol;Acc:HGNC:9388]	GO:0005930,GO:0005952,GO:0005737,GO:0005829,GO:0098978,GO:0001772,GO:0031594,GO:0031588,GO:0044853,GO:0047555,GO:0030552,GO:0004862,GO:0008603,GO:0042802,GO:0019904,GO:0034236,GO:0031625,GO:0060038,GO:0019934,GO:0001707,GO:0046007,GO:2000480,GO:0045214	axoneme|cAMP-dependent protein kinase complex|cytoplasm|cytosol|glutamatergic synapse|immunological synapse|neuromuscular junction|nucleotide-activated protein kinase complex|plasma membrane raft|3',5'-cyclic-GMP phosphodiesterase activity|cAMP binding|cAMP-dependent protein kinase inhibitor activity|cAMP-dependent protein kinase regulator activity|identical protein binding|protein domain specifi…	bom04910	Insulin signaling pathway
ENSBGRG00000018258	127.393	93.6147	96.0367	445.744	402.468	396.589	CFAP36	cilia and flagella associated protein 36 [Source:HGNC Symbol;Acc:HGNC:30540]	GO:0097546,GO:0035869,GO:0005737,GO:0031514,GO:0005634,GO:0047485	ciliary base|ciliary transition zone|cytoplasm|motile cilium|nucleus|protein N-terminus binding
ENSBGRG00000018172	534.45	502.715	486.403	444.626	400.125	433.337	NEDD8	NEDD8 ubiquitin like modifier [Source:HGNC Symbol;Acc:HGNC:7732]	GO:0005829,GO:0005654,GO:0031625,GO:0008104,GO:0045116,GO:0006357	cytosol|nucleoplasm|ubiquitin protein ligase binding|protein localization|protein neddylation|regulation of transcription by RNA polymerase II
ENSBGRG00000007706	1.62882	1.07813	1.03864	440.506	601.976	540.523	HSFY1		GO:0005737,GO:0005634,GO:0003700,GO:0000981,GO:0000978,GO:0043565,GO:0034605,GO:0061408	cytoplasm|nucleus|DNA-binding transcription factor activity|DNA-binding transcription factor activity, RNA polymerase II-specific|RNA polymerase II proximal promoter sequence-specific DNA binding|sequence-specific DNA binding|cellular response to heat|positive regulation of transcription from RNA polymerase II promoter in response to heat stress
ENSBGRG00000022527	4.01476	0.981191	0.56715	439.723	380.797	412.939	CBY2	chibby family member 2 [Source:HGNC Symbol;Acc:HGNC:30720]
ENSBGRG00000007397	1300.04	1490.6	1813.81	439.432	389.809	387.51	Rpsa	ribosomal protein SA [Source:HGNC Symbol;Acc:HGNC:6502]	GO:0005604,GO:0062023,GO:0005737,GO:0005829,GO:0022627,GO:0098978,GO:0016020,GO:0043025,GO:0005634,GO:0005886,GO:0043236,GO:0005055,GO:0003735,GO:0098609,GO:0000447,GO:0000461,GO:0030855,GO:0000028,GO:0006407,GO:0006412	basement membrane|collagen-containing extracellular matrix|cytoplasm|cytosol|cytosolic small ribosomal subunit|glutamatergic synapse|membrane|neuronal cell body|nucleus|plasma membrane|laminin binding|laminin receptor activity|structural constituent of ribosome|cell-cell adhesion|endonucleolytic cleavage in ITS1 to separate SSU-rRNA from 5.8S rRNA and LSU-rRNA from tricistronic rRNA transcript (S…	bom03010,bom05171	Ribosome|Coronavirus disease - COVID-19
ENSBGRG00000021792	225.993	202.958	213.224	438.943	436.504	453.574	GABARAP	GABA type A receptor-associated protein [Source:HGNC Symbol;Acc:HGNC:4067]	GO:0015629,GO:0005776,GO:0000421,GO:0005930,GO:0031410,GO:0005829,GO:0000139,GO:0005764,GO:0005874,GO:0005875,GO:0005886,GO:0005790,GO:0097225,GO:0048487,GO:0050811,GO:0008017,GO:0031625,GO:0000045,GO:0000422,GO:0006995,GO:0008625,GO:0000226,GO:0015031	actin cytoskeleton|autophagosome|autophagosome membrane|axoneme|cytoplasmic vesicle|cytosol|Golgi membrane|lysosome|microtubule|microtubule associated complex|plasma membrane|smooth endoplasmic reticulum|sperm midpiece|beta-tubulin binding|GABA receptor binding|microtubule binding|ubiquitin protein ligase binding|autophagosome assembly|autophagy of mitochondrion|cellular response to nitrogen star…	bom04068,bom04136,bom04137,bom04140,bom04371,bom04621,bom04727,bom05014,bom05022,bom05167	FoxO signaling pathway|Autophagy - other|Mitophagy - animal|Autophagy - animal|Apelin signaling pathway|NOD-like receptor signaling pathway|GABAergic synapse|Amyotrophic lateral sclerosis|Pathways of neurodegeneration - multiple diseases|Kaposi sarcoma-associated herpesvirus infection
ENSBGRG00000023709	161.151	100.247	84.4293	437.765	347.406	464.66	DYNLRB2	dynein light chain roadblock-type 2 [Source:HGNC Symbol;Acc:HGNC:15467]	GO:0005868,GO:0005874,GO:0036157,GO:0045505,GO:0003774,GO:0007018	cytoplasmic dynein complex|microtubule|outer dynein arm|dynein intermediate chain binding|motor activity|microtubule-based movement	bom05132	Salmonella infection
ENSBGRG00000026224	992.68	1030.55	1244.68	437.605	421.383	491.213	RPLP0	ribosomal protein lateral stalk subunit P0 [Source:HGNC Symbol;Acc:HGNC:10371]	GO:0005737,GO:0022625,GO:0005634,GO:1990904,GO:0070180,GO:0003735,GO:0002181,GO:0000027	cytoplasm|cytosolic large ribosomal subunit|nucleus|ribonucleoprotein complex|large ribosomal subunit rRNA binding|structural constituent of ribosome|cytoplasmic translation|ribosomal large subunit assembly	bom03010,bom05171	Ribosome|Coronavirus disease - COVID-19
ENSBGRG00000003242	4.11239	2.2789	0.731806	437.006	416.302	360.634	CCIN	calicin [Source:HGNC Symbol;Acc:HGNC:1568]	GO:0033150,GO:0005856,GO:0030154,GO:0007275,GO:0007283	cytoskeletal calyx|cytoskeleton|cell differentiation|multicellular organism development|spermatogenesis
ENSBGRG00000000177	127.522	94.7679	101.847	436.983	471.363	499.703	RETREG2	reticulophagy regulator family member 2 [Source:HGNC Symbol;Acc:HGNC:28450]	GO:0016021	integral component of membrane
ENSBGRG00000007901	312.949	219.869	281.824	436.548	411.036	430.53	CCT2	chaperonin containing TCP1 subunit 2 [Source:HGNC Symbol;Acc:HGNC:1615]	GO:0044297,GO:0005832,GO:0005874,GO:0043209,GO:0002199,GO:0005524,GO:0044183,GO:0031625,GO:0051082,GO:0007339,GO:0051086,GO:0051131,GO:1904851,GO:0051973,GO:1904874,GO:0032212,GO:0050821,GO:0090666,GO:1901998	cell body|chaperonin-containing T-complex|microtubule|myelin sheath|zona pellucida receptor complex|ATP binding|protein binding involved in protein folding|ubiquitin protein ligase binding|unfolded protein binding|binding of sperm to zona pellucida|chaperone mediated protein folding independent of cofactor|chaperone-mediated protein complex assembly|positive regulation of establishment of protein…
ENSBGRG00000013858	147.581	133.946	123.742	436.28	475.693	490.79	TRIM28	tripartite motif containing 28 [Source:HGNC Symbol;Acc:HGNC:16384]	GO:0000785,GO:0005719,GO:0005720,GO:0005654,GO:0005634,GO:0090575,GO:0003682,GO:0070087,GO:0003677,GO:0003700,GO:0035851,GO:1990841,GO:0004672,GO:0003723,GO:0043565,GO:0019789,GO:0003713,GO:0003714,GO:0031625,GO:0004842,GO:0008270,GO:0006325,GO:0060028,GO:0043045,GO:0006281,GO:0007566,GO:0060669,GO:0001837,GO:0045087,GO:1901536,GO:0045869,GO:0000122,GO:0045892,GO:1902187,GO:0043388,GO:0045739,GO:…	chromatin|nuclear euchromatin|nuclear heterochromatin|nucleoplasm|nucleus|RNA polymerase II transcription factor complex|chromatin binding|chromo shadow domain binding|DNA binding|DNA-binding transcription factor activity|Krueppel-associated box domain binding|promoter-specific chromatin binding|protein kinase activity|RNA binding|sequence-specific DNA binding|SUMO transferase activity|transcript…
ENSBGRG00000013663	456.339	373.111	430.868	434.695	401.165	418.145	SAP18	Sin3A associated protein 18 [Source:HGNC Symbol;Acc:HGNC:10530]	GO:0061574,GO:0005737,GO:0016607,GO:0006397,GO:0048025,GO:0043065,GO:0000381,GO:0008380	ASAP complex|cytoplasm|nuclear speck|mRNA processing|negative regulation of mRNA splicing, via spliceosome|positive regulation of apoptotic process|regulation of alternative mRNA splicing, via spliceosome|RNA splicing	bom03013,bom03015	RNA transport|mRNA surveillance pathway
ENSBGRG00000010940	6.43557	4.57045	6.10245	433.833	399.934	386.458	USP50	ubiquitin specific peptidase 50 [Source:HGNC Symbol;Acc:HGNC:20079]	GO:0036459,GO:2001056,GO:0050718,GO:0032741,GO:1900227,GO:0032464,GO:0016579,GO:0006511	thiol-dependent ubiquitinyl hydrolase activity|positive regulation of cysteine-type endopeptidase activity|positive regulation of interleukin-1 beta secretion|positive regulation of interleukin-18 production|positive regulation of NLRP3 inflammasome complex assembly|positive regulation of protein homooligomerization|protein deubiquitination|ubiquitin-dependent protein catabolic process
ENSBGRG00000012720	385.205	245.055	299.998	431.735	429.452	441.619	CCT5	chaperonin containing TCP1 subunit 5 [Source:HGNC Symbol;Acc:HGNC:1618]	GO:0044297,GO:0005813,GO:0005832,GO:0005829,GO:0070062,GO:0005874,GO:0043209,GO:0005730,GO:0005524,GO:0048487,GO:0031681,GO:0003730,GO:0048027,GO:0051082,GO:0007339,GO:1904851,GO:1904871,GO:1904874,GO:0032212,GO:0006457,GO:0050821,GO:0009615,GO:1901998	cell body|centrosome|chaperonin-containing T-complex|cytosol|extracellular exosome|microtubule|myelin sheath|nucleolus|ATP binding|beta-tubulin binding|G-protein beta-subunit binding|mRNA 3'-UTR binding|mRNA 5'-UTR binding|unfolded protein binding|binding of sperm to zona pellucida|positive regulation of establishment of protein localization to telomere|positive regulation of protein localization…
ENSBGRG00000011003	20.285	8.83001	3.11216	428.814	469.031	467.713	GK2	glycerol kinase 2 [Source:HGNC Symbol;Acc:HGNC:4291]	GO:0005737,GO:0070062,GO:0005741,GO:0005739,GO:0005524,GO:0004370,GO:0019563,GO:0006071,GO:0046167,GO:0016310,GO:0006641	cytoplasm|extracellular exosome|mitochondrial outer membrane|mitochondrion|ATP binding|glycerol kinase activity|glycerol catabolic process|glycerol metabolic process|glycerol-3-phosphate biosynthetic process|phosphorylation|triglyceride metabolic process	bom00561,bom03320	Glycerolipid metabolism|PPAR signaling pathway
ENSBGRG00000019492	1.64014	1.07813	0.519318	428.295	348.325	345.527	SPEM2	SPEM family member 2 [Source:HGNC Symbol;Acc:HGNC:27315]	GO:0016021	integral component of membrane
ENSBGRG00000023968	50.3285	37.7857	24.3963	420.422	465.952	531.631	CDR2	cerebellar degeneration related protein 2 [Source:HGNC Symbol;Acc:HGNC:1799]	GO:0005737	cytoplasm
ENSBGRG00000019134	69.2835	70.1256	49.82	418.167	388.461	411.434	ARL2BP	ADP ribosylation factor like GTPase 2 binding protein [Source:HGNC Symbol;Acc:HGNC:17146]	GO:0005813,GO:0005929,GO:0030496,GO:0005758,GO:0005739,GO:0005634,GO:0005819,GO:0003713,GO:0051457,GO:0042531	centrosome|cilium|midbody|mitochondrial intermembrane space|mitochondrion|nucleus|spindle|transcription coactivator activity|maintenance of protein location in nucleus|positive regulation of tyrosine phosphorylation of STAT protein
ENSBGRG00000010611	60.8648	39.4829	31.6972	417.453	459.597	405.851	Cetn4		GO:0005814,GO:0005813,GO:0036064,GO:0005634,GO:0005509,GO:0031683,GO:0032795,GO:0008017,GO:0019722,GO:0007099,GO:0000281,GO:0010824,GO:0032465	centriole|centrosome|ciliary basal body|nucleus|calcium ion binding|G-protein beta/gamma-subunit complex binding|heterotrimeric G-protein binding|microtubule binding|calcium-mediated signaling|centriole replication|mitotic cytokinesis|regulation of centrosome duplication|regulation of cytokinesis
ENSBGRG00000002812	3.75534	0.894847	1.05364	413.257	331.909	356.184	CAPZA3	capping actin protein of muscle Z-line subunit alpha 3 [Source:HGNC Symbol;Acc:HGNC:24205]	GO:0001669,GO:0030863,GO:0008290,GO:0016020,GO:0003779,GO:0051016,GO:0007286	acrosomal vesicle|cortical cytoskeleton|F-actin capping protein complex|membrane|actin binding|barbed-end actin filament capping|spermatid development	bom04144	Endocytosis
ENSBGRG00000013751	215.781	207.423	205.387	410.757	426.722	454.521	BAG6	BCL2 associated athanogene 6 [Source:HGNC Symbol;Acc:HGNC:13919]	GO:0071818,GO:0005829,GO:0070062,GO:0005634,GO:0031593,GO:0070628,GO:0043022,GO:0006915,GO:0007420,GO:0030154,GO:0006325,GO:0061857,GO:0071712,GO:0002376,GO:0018393,GO:0042771,GO:0070059,GO:0001822,GO:0030324,GO:0032435,GO:0045861,GO:0010498,GO:0050821,GO:0042981,GO:0045995,GO:0007283,GO:0007130,GO:0071816,GO:0030433,GO:0006511	BAT3 complex|cytosol|extracellular exosome|nucleus|polyubiquitin modification-dependent protein binding|proteasome binding|ribosome binding|apoptotic process|brain development|cell differentiation|chromatin organization|endoplasmic reticulum stress-induced pre-emptive quality control|ER-associated misfolded protein catabolic process|immune system process|internal peptidyl-lysine acetylation|intri…
ENSBGRG00000019562	201.796	190.663	195.271	409.646	403.986	422.001	DRAP1	DR1 associated protein 1 [Source:HGNC Symbol;Acc:HGNC:3019]	GO:0005634,GO:0003682,GO:0001047,GO:0003677,GO:0003700,GO:0000981,GO:0042802,GO:0046982,GO:0003713,GO:0003714,GO:0008134,GO:0000122,GO:0045944,GO:0051123	nucleus|chromatin binding|core promoter binding|DNA binding|DNA-binding transcription factor activity|DNA-binding transcription factor activity, RNA polymerase II-specific|identical protein binding|protein heterodimerization activity|transcription coactivator activity|transcription corepressor activity|transcription factor binding|negative regulation of transcription by RNA polymerase II|positive…
ENSBGRG00000019937	132.258	102.574	126.393	409.065	375.582	408.97	AMZ2	archaelysin family metallopeptidase 2 [Source:HGNC Symbol;Acc:HGNC:28041]	GO:0008237,GO:0008233,GO:0008270,GO:0006508	metallopeptidase activity|peptidase activity|zinc ion binding|proteolysis
ENSBGRG00000021844	523.004	454.307	469.79	407.494	391.3	348.142	H3-3A		GO:0001740,GO:0000784,GO:0000788,GO:0000786,GO:0005634,GO:0031492,GO:0046982,GO:0000979,GO:0000980,GO:0008283,GO:0006336,GO:0007566,GO:0008584,GO:0035264,GO:0042692,GO:1902340,GO:0006334,GO:0006997,GO:0048477,GO:0001649,GO:0031508,GO:0030307,GO:0090230,GO:0007338,GO:0007286,GO:0031509	Barr body|nuclear chromosome, telomeric region|nuclear nucleosome|nucleosome|nucleus|nucleosomal DNA binding|protein heterodimerization activity|RNA polymerase II core promoter sequence-specific DNA binding|RNA polymerase II distal enhancer sequence-specific DNA binding|cell proliferation|DNA replication-independent nucleosome assembly|embryo implantation|male gonad development|multicellular orga…	bom05034,bom05202,bom05322	Alcoholism|Transcriptional misregulation in cancer|Systemic lupus erythematosus
ENSBGRG00000012839	73.0556	60.9933	49.744	405.705	360.727	443.093	TCEA2	transcription elongation factor A2 [Source:HGNC Symbol;Acc:HGNC:11614]	GO:0005634,GO:0003677,GO:0008270,GO:0006355,GO:0006351	nucleus|DNA binding|zinc ion binding|regulation of transcription, DNA-templated|transcription, DNA-templated
ENSBGRG00000001318	323.969	246.27	303.168	403.751	405.367	442.568	DNAJA1		GO:0005829,GO:0005783,GO:0016020,GO:0015630,GO:0005739,GO:0005634,GO:0048471,GO:0000151,GO:0005524,GO:0001671,GO:0055131,GO:0051087,GO:0001664,GO:0030544,GO:0050750,GO:0046872,GO:0030957,GO:0031625,GO:0051082,GO:0030521,GO:0030317,GO:0043066,GO:1903748,GO:0043508,GO:1905259,GO:0031397,GO:0043065,GO:0006457,GO:0070585,GO:0051223,GO:0009408,GO:0007283,GO:1901998	cytosol|endoplasmic reticulum|membrane|microtubule cytoskeleton|mitochondrion|nucleus|perinuclear region of cytoplasm|ubiquitin ligase complex|ATP binding|ATPase activator activity|C3HC4-type RING finger domain binding|chaperone binding|G protein-coupled receptor binding|Hsp70 protein binding|low-density lipoprotein particle receptor binding|metal ion binding|Tat protein binding|ubiquitin protein…	bom04141	Protein processing in endoplasmic reticulum
ENSBGRG00000022984	1058.61	1104.02	1300.97	402.676	404.55	440.183	RPL23A		GO:0022625,GO:0005634,GO:0019843,GO:0003735,GO:1904841,GO:0000027,GO:0006412	cytosolic large ribosomal subunit|nucleus|rRNA binding|structural constituent of ribosome|TORC2 complex binding|ribosomal large subunit assembly|translation	bom03010,bom05171	Ribosome|Coronavirus disease - COVID-19
ENSBGRG00000001532	107.404	95.4198	76.4165	401.038	443.167	471.196	Hdlbp	high density lipoprotein binding protein [Source:HGNC Symbol;Acc:HGNC:4857]	GO:0005829,GO:0034364,GO:0005634,GO:0003723,GO:0008203,GO:0006869	cytosol|high-density lipoprotein particle|nucleus|RNA binding|cholesterol metabolic process|lipid transport
ENSBGRG00000008892	329.041	282.371	307.039	397.783	389.835	407.031	calm		GO:0005622,GO:0005509,GO:0019722	intracellular|calcium ion binding|calcium-mediated signaling	bom04014,bom04015,bom04020,bom04022,bom04024,bom04070,bom04114,bom04218,bom04261,bom04270,bom04371,bom04625,bom04713,bom04720,bom04722,bom04728,bom04740,bom04744,bom04750,bom04910,bom04912,bom04915,bom04916,bom04921,bom04922,bom04924,bom04925,bom04970,bom04971,bom05010,bom05012,bom05022,bom05031,bom05034,bom05133,bom05152,bom05163,bom05167,bom05170,bom05200,bom05214,bom05418	Ras signaling pathway|Rap1 signaling pathway|Calcium signaling pathway|cGMP-PKG signaling pathway|cAMP signaling pathway|Phosphatidylinositol signaling system|Oocyte meiosis|Cellular senescence|Adrenergic signaling in cardiomyocytes|Vascular smooth muscle contraction|Apelin signaling pathway|C-type lectin receptor signaling pathway|Circadian entrainment|Long-term potentiation|Neurotrophin signali…
ENSBGRG00000006823	226.738	212.712	218.756	397.373	397.454	397.362	Csde1		GO:0070937,GO:0005829,GO:0005794,GO:0005886,GO:0003677,GO:0003723,GO:0070966,GO:0006355	CRD-mediated mRNA stability complex|cytosol|Golgi apparatus|plasma membrane|DNA binding|RNA binding|nuclear-transcribed mRNA catabolic process, no-go decay|regulation of transcription, DNA-templated
ENSBGRG00000004623	70.377	63.7342	38.0474	395.97	434.785	471.88	UCP2	uncoupling protein 2 [Source:HGNC Symbol;Acc:HGNC:12518]	GO:0016021,GO:0005743,GO:0017077,GO:1990845,GO:1990542,GO:0120162,GO:0051881,GO:0009409,GO:0001666	integral component of membrane|mitochondrial inner membrane|oxidative phosphorylation uncoupler activity|adaptive thermogenesis|mitochondrial transmembrane transport|positive regulation of cold-induced thermogenesis|regulation of mitochondrial membrane potential|response to cold|response to hypoxia
ENSBGRG00000012583	534.289	495.601	490.144	394.852	442.125	466.922	PDIA3	protein disulfide isomerase family A member 3 [Source:HGNC Symbol;Acc:HGNC:4606]	GO:0009986,GO:0005783,GO:0005788,GO:0042470,GO:0003756,GO:0045454,GO:0043065,GO:0006457,GO:0034976	cell surface|endoplasmic reticulum|endoplasmic reticulum lumen|melanosome|protein disulfide isomerase activity|cell redox homeostasis|positive regulation of apoptotic process|protein folding|response to endoplasmic reticulum stress	bom04141,bom04612,bom05163,bom05168,bom05169,bom05170	Protein processing in endoplasmic reticulum|Antigen processing and presentation|Human cytomegalovirus infection|Herpes simplex virus 1 infection|Epstein-Barr virus infection|Human immunodeficiency virus 1 infection
ENSBGRG00000000642	80.0462	62.9416	60.9008	394.59	376.087	381.334	MKRN1		GO:0005829,GO:0046872,GO:0003723,GO:0061630,GO:0004842,GO:0000209	cytosol|metal ion binding|RNA binding|ubiquitin protein ligase activity|ubiquitin-protein transferase activity|protein polyubiquitination
ENSBGRG00000018533	165.123	135.778	150.294	394.471	398.684	347.138	TMBIM4		GO:0000139,GO:0005795,GO:0016021,GO:0006915,GO:0043066,GO:0050848	Golgi membrane|Golgi stack|integral component of membrane|apoptotic process|negative regulation of apoptotic process|regulation of calcium-mediated signaling
ENSBGRG00000026402	244.616	254.799	237.908	393.61	406.911	412.008	PPP4C	protein phosphatase 4 catalytic subunit [Source:HGNC Symbol;Acc:HGNC:9319]	GO:0005829,GO:0005815,GO:0005654,GO:0005634,GO:0005886,GO:0030289,GO:0046872,GO:0004704,GO:0004722,GO:0010569	cytosol|microtubule organizing center|nucleoplasm|nucleus|plasma membrane|protein phosphatase 4 complex|metal ion binding|NF-kappaB-inducing kinase activity|protein serine/threonine phosphatase activity|regulation of double-strand break repair via homologous recombination	bom04922	Glucagon signaling pathway
ENSBGRG00000022948	102.616	93.7492	94.0811	391.894	408.202	384.565	PPP1R2		GO:0004864,GO:0005977,GO:0043666,GO:0009966	protein phosphatase inhibitor activity|glycogen metabolic process|regulation of phosphoprotein phosphatase activity|regulation of signal transduction
ENSBGRG00000001515	509.582	505.538	526.588	391.22	346.116	337.594	HNRNPA2B1		GO:0015030,GO:0071013,GO:0000781,GO:0005737,GO:0070062,GO:0016020,GO:0016363,GO:0005654,GO:0005634,GO:1990904,GO:0005681,GO:0098505,GO:0042802,GO:0035198,GO:0003730,GO:0003729,GO:1990247,GO:0097157,GO:0003723,GO:0043047,GO:0044806,GO:0035722,GO:1990428,GO:0006406,GO:0006397,GO:0000398,GO:0048025,GO:0000122,GO:1905663,GO:1904358,GO:0031053,GO:0016070,GO:0050658	Cajal body|catalytic step 2 spliceosome|chromosome, telomeric region|cytoplasm|extracellular exosome|membrane|nuclear matrix|nucleoplasm|nucleus|ribonucleoprotein complex|spliceosomal complex|G-rich strand telomeric DNA binding|identical protein binding|miRNA binding|mRNA 3'-UTR binding|mRNA binding|N6-methyladenosine-containing RNA binding|pre-mRNA intronic binding|RNA binding|single-stranded te…	bom05014	Amyotrophic lateral sclerosis
ENSBGRG00000024693	285.611	123.974	266.253	387.268	364.77	401.406	COX7C		GO:0016021,GO:0005751,GO:0045277,GO:0004129,GO:0006123	integral component of membrane|mitochondrial respiratory chain complex IV|respiratory chain complex IV|cytochrome-c oxidase activity|mitochondrial electron transport, cytochrome c to oxygen	bom00190,bom04260,bom04714,bom04932,bom05010,bom05012,bom05014,bom05016,bom05020,bom05022	Oxidative phosphorylation|Cardiac muscle contraction|Thermogenesis|Non-alcoholic fatty liver disease|Alzheimer disease|Parkinson disease|Amyotrophic lateral sclerosis|Huntington disease|Prion disease|Pathways of neurodegeneration - multiple diseases
ENSBGRG00000009007	72.4747	85.2525	79.0963	386.581	336.417	331.27	SRPK2	SRSF protein kinase 2 [Source:HGNC Symbol;Acc:HGNC:11306]	GO:0005737,GO:0005829,GO:0005730,GO:0005654,GO:0005634,GO:0071889,GO:0005524,GO:0000287,GO:0004674,GO:0003723,GO:0001525,GO:0030154,GO:0045087,GO:0035556,GO:0045071,GO:0035063,GO:0045787,GO:0008284,GO:0010628,GO:0043525,GO:0045070,GO:0006468,GO:0010468,GO:0050684,GO:0048024,GO:0008380,GO:0000245	cytoplasm|cytosol|nucleolus|nucleoplasm|nucleus|14-3-3 protein binding|ATP binding|magnesium ion binding|protein serine/threonine kinase activity|RNA binding|angiogenesis|cell differentiation|innate immune response|intracellular signal transduction|negative regulation of viral genome replication|nuclear speck organization|positive regulation of cell cycle|positive regulation of cell proliferation…
ENSBGRG00000021691	65.3627	24.6105	11.0586	385.835	466.447	543.641	LRRC23	leucine rich repeat containing 23 [Source:HGNC Symbol;Acc:HGNC:19138]	GO:0005737	cytoplasm
ENSBGRG00000019032	4.47189	2.40952	0.560304	384.363	349.105	340.724	Tssk2	testis specific serine kinase 1B [Source:HGNC Symbol;Acc:HGNC:14968]	GO:0001669,GO:0005814,GO:0005737,GO:0005634,GO:0005524,GO:0000287,GO:0004674,GO:0044877,GO:0035556,GO:0007275,GO:0018105,GO:0046777,GO:0006468,GO:0007286	acrosomal vesicle|centriole|cytoplasm|nucleus|ATP binding|magnesium ion binding|protein serine/threonine kinase activity|protein-containing complex binding|intracellular signal transduction|multicellular organism development|peptidyl-serine phosphorylation|protein autophosphorylation|protein phosphorylation|spermatid development
ENSBGRG00000023257	146.552	105.557	116.035	382.912	390.444	378.213	Pafah1b1	platelet activating factor acetylhydrolase 1b regulatory subunit 1 [Source:HGNC Symbol;Acc:HGNC:8574]	GO:0000235,GO:0030424,GO:1904115,GO:0005938,GO:0031252,GO:0090724,GO:0005813,GO:0005881,GO:0005829,GO:0030426,GO:0005871,GO:0000776,GO:0005875,GO:0031514,GO:0043005,GO:0043025,GO:0005635,GO:0031965,GO:0048471,GO:0032420,GO:0031982,GO:0070840,GO:0045505,GO:0051010,GO:0051219,GO:0047179,GO:0042803,GO:0044877,GO:0001675,GO:0030036,GO:0008344,GO:0001667,GO:0060117,GO:0007420,GO:0048854,GO:0021895,GO:…	astral microtubule|axon|axon cytoplasm|cell cortex|cell leading edge|central region of growth cone|centrosome|cytoplasmic microtubule|cytosol|growth cone|kinesin complex|kinetochore|microtubule associated complex|motile cilium|neuron projection|neuronal cell body|nuclear envelope|nuclear membrane|perinuclear region of cytoplasm|stereocilium|vesicle|dynein complex binding|dynein intermediate chain…	bom00565	Ether lipid metabolism
ENSBGRG00000007569	329.566	267.897	278.115	380.711	424.852	437.736	EDF1	endothelial differentiation related factor 1 [Source:HGNC Symbol;Acc:HGNC:3164]	GO:0005829,GO:0005730,GO:0005634,GO:0005516,GO:0043565,GO:0001094,GO:0003713,GO:0030154,GO:0007275,GO:0043388	cytosol|nucleolus|nucleus|calmodulin binding|sequence-specific DNA binding|TFIID-class transcription factor complex binding|transcription coactivator activity|cell differentiation|multicellular organism development|positive regulation of DNA binding
ENSBGRG00000010086	136.392	116.472	115.154	379.003	396.476	467.58	KPNA2	karyopherin subunit alpha 2 [Source:HGNC Symbol;Acc:HGNC:6395]	GO:0005737,GO:0005829,GO:0098892,GO:0098978,GO:0016020,GO:0005654,GO:0042826,GO:0061608,GO:0008139,GO:0008565,GO:0003723,GO:0006259,GO:0019054,GO:0006607,GO:0099527,GO:0000018	cytoplasm|cytosol|extrinsic component of postsynaptic specialization membrane|glutamatergic synapse|membrane|nucleoplasm|histone deacetylase binding|nuclear import signal receptor activity|nuclear localization sequence binding|protein transporter activity|RNA binding|DNA metabolic process|modulation by virus of host process|NLS-bearing protein import into nucleus|postsynapse to nucleus signaling …	bom05164	Influenza A
ENSBGRG00000020932	2.00582	0.708088	0.682151	376.793	298.555	303.492	TBC1D21	TBC1 domain family member 21 [Source:HGNC Symbol;Acc:HGNC:28536]	GO:0001669,GO:0005856,GO:0070062,GO:0003779,GO:0005096,GO:0017137,GO:0090630,GO:0030154,GO:0006886,GO:0007283	acrosomal vesicle|cytoskeleton|extracellular exosome|actin binding|GTPase activator activity|Rab GTPase binding|activation of GTPase activity|cell differentiation|intracellular protein transport|spermatogenesis
ENSBGRG00000020026	393.824	339.835	463.326	376.505	402.403	462.563	HSPA5	heat shock protein family A (Hsp70) member 5 [Source:HGNC Symbol;Acc:HGNC:5238]	GO:0005737,GO:0034663,GO:0005788,GO:0016020,GO:0005634,GO:0005524,GO:0016887,GO:0042623,GO:0031072,GO:0051787,GO:0044183,GO:0051082,GO:0034605,GO:0034620,GO:0051085,GO:0030968,GO:0035437,GO:1903895,GO:0090074,GO:0030335,GO:0042026,GO:0006986,GO:0030433	cytoplasm|endoplasmic reticulum chaperone complex|endoplasmic reticulum lumen|membrane|nucleus|ATP binding|ATPase activity|ATPase activity, coupled|heat shock protein binding|misfolded protein binding|protein binding involved in protein folding|unfolded protein binding|cellular response to heat|cellular response to unfolded protein|chaperone cofactor-dependent protein refolding|endoplasmic reticu…	bom03060,bom04141,bom04612,bom04918,bom05012,bom05014,bom05020,bom05022	Protein export|Protein processing in endoplasmic reticulum|Antigen processing and presentation|Thyroid hormone synthesis|Parkinson disease|Amyotrophic lateral sclerosis|Prion disease|Pathways of neurodegeneration - multiple diseases
ENSBGRG00000010969	46.3922	23.9287	21.6881	373.942	355.094	375.015	Adad1	adenosine deaminase domain containing 1 [Source:HGNC Symbol;Acc:HGNC:30713]	GO:0005737,GO:0005730,GO:0005634,GO:0003726,GO:0003725,GO:0003723,GO:0008251,GO:0006382,GO:0007275,GO:0006396,GO:0007286	cytoplasm|nucleolus|nucleus|double-stranded RNA adenosine deaminase activity|double-stranded RNA binding|RNA binding|tRNA-specific adenosine deaminase activity|adenosine to inosine editing|multicellular organism development|RNA processing|spermatid development
ENSBGRG00000012417	1456.58	1731.17	1622.97	373.676	313.586	334.36	BUD23	BUD23 rRNA methyltransferase and ribosome maturation factor [Source:HGNC Symbol;Acc:HGNC:16405]	GO:0005730,GO:0005654,GO:0048471,GO:0046982,GO:0016435,GO:0006325,GO:2000234,GO:0070476	nucleolus|nucleoplasm|perinuclear region of cytoplasm|protein heterodimerization activity|rRNA (guanine) methyltransferase activity|chromatin organization|positive regulation of rRNA processing|rRNA (guanine-N7)-methylation
ENSBGRG00000006198	758.584	791.87	911.192	371.892	373.034	425.695	RPL27	ribosomal protein L27 [Source:HGNC Symbol;Acc:HGNC:10328]	GO:0098556,GO:0022625,GO:0015934,GO:0003735,GO:0006364,GO:0006412	cytoplasmic side of rough endoplasmic reticulum membrane|cytosolic large ribosomal subunit|large ribosomal subunit|structural constituent of ribosome|rRNA processing|translation	bom03010,bom05171	Ribosome|Coronavirus disease - COVID-19
ENSBGRG00000016910	120.916	94.1132	78.5628	371.339	340.879	364.432	KLHDC2	kelch domain containing 2 [Source:HGNC Symbol;Acc:HGNC:20231]	GO:0016604,GO:0031965,GO:0005634	nuclear body|nuclear membrane|nucleus
ENSBGRG00000008316	132.063	109.37	99.6167	367.948	362.585	354.592	FKBP2		GO:0005789,GO:0003755	endoplasmic reticulum membrane|peptidyl-prolyl cis-trans isomerase activity
ENSBGRG00000002487	12.7129	8.77738	11.1789	366.947	302.89	271.673	LRRC8B	leucine rich repeat containing 8 VRAC subunit B [Source:HGNC Symbol;Acc:HGNC:30692]	GO:0005737,GO:0005789,GO:0005887,GO:0034702,GO:0005886,GO:0005225,GO:0098656,GO:0006884,GO:0055085	cytoplasm|endoplasmic reticulum membrane|integral component of plasma membrane|ion channel complex|plasma membrane|volume-sensitive anion channel activity|anion transmembrane transport|cell volume homeostasis|transmembrane transport
ENSBGRG00000001942	635.066	661.351	761.149	365.876	353.732	367.291	RPS6		GO:0022627,GO:0005634,GO:0048471,GO:0003735,GO:0042593,GO:0006412	cytosolic small ribosomal subunit|nucleus|perinuclear region of cytoplasm|structural constituent of ribosome|glucose homeostasis|translation	bom01521,bom03010,bom04066,bom04150,bom04151,bom04371,bom04714,bom04910,bom05171,bom05205	EGFR tyrosine kinase inhibitor resistance|Ribosome|HIF-1 signaling pathway|mTOR signaling pathway|PI3K-Akt signaling pathway|Apelin signaling pathway|Thermogenesis|Insulin signaling pathway|Coronavirus disease - COVID-19|Proteoglycans in cancer
ENSBGRG00000024545	13.9431	12.4038	9.38886	365.81	359.525	415.029	DDA1		GO:0080008,GO:0032434	Cul4-RING E3 ubiquitin ligase complex|regulation of proteasomal ubiquitin-dependent protein catabolic process
ENSBGRG00000026686	39.3764	16.7965	5.67272	363.44	361.906	423.351	CATSPERZ		GO:0036128,GO:0005737,GO:0097228,GO:0030317,GO:0007140,GO:0048240,GO:0007283	CatSper complex|cytoplasm|sperm principal piece|flagellated sperm motility|male meiotic nuclear division|sperm capacitation|spermatogenesis
ENSBGRG00000007332	34.2334	25.7766	26.0437	360.047	439.759	376.65	ZNF280B		GO:0005634,GO:0003677,GO:0003700,GO:0000981,GO:0046872,GO:0006355	nucleus|DNA binding|DNA-binding transcription factor activity|DNA-binding transcription factor activity, RNA polymerase II-specific|metal ion binding|regulation of transcription, DNA-templated
ENSBGRG00000016964	7.76968	0	0	358.321	260.753	250.848
ENSBGRG00000014526	114.825	92.3047	101.248	358.061	336.042	363.001	FNTA		GO:0005953,GO:0005737,GO:0005965,GO:0004662,GO:0004660,GO:0004661,GO:0018343,GO:0018344	CAAX-protein geranylgeranyltransferase complex|cytoplasm|protein farnesyltransferase complex|CAAX-protein geranylgeranyltransferase activity|protein farnesyltransferase activity|protein geranylgeranyltransferase activity|protein farnesylation|protein geranylgeranylation	bom00900	Terpenoid backbone biosynthesis
ENSBGRG00000005087	599.74	598.267	637.95	357.133	357.138	342.826	EIF4G2	eukaryotic translation initiation factor 4 gamma 2 [Source:HGNC Symbol;Acc:HGNC:3297]	GO:0016281,GO:0003729,GO:0008135,GO:0003743,GO:0006446	eukaryotic translation initiation factor 4F complex|mRNA binding|translation factor activity, RNA binding|translation initiation factor activity|regulation of translational initiation	bom03013,bom05416	RNA transport|Viral myocarditis
ENSBGRG00000003800	23.05	20.6398	16.7789	356.669	339.621	312.946	BAG5	BCL2 associated athanogene 5 [Source:HGNC Symbol;Acc:HGNC:941]	GO:0005829,GO:0016234,GO:0005739,GO:0005634,GO:0048471,GO:0051087,GO:0019901,GO:0031625,GO:0007030,GO:0010977,GO:1902176,GO:0032435,GO:0031397,GO:0050821,GO:0090083	cytosol|inclusion body|mitochondrion|nucleus|perinuclear region of cytoplasm|chaperone binding|protein kinase binding|ubiquitin protein ligase binding|Golgi organization|negative regulation of neuron projection development|negative regulation of oxidative stress-induced intrinsic apoptotic signaling pathway|negative regulation of proteasomal ubiquitin-dependent protein catabolic process|negative …
ENSBGRG00000003203	76.7884	70.638	71.1957	353.078	414.085	344.204	Arl4a	ADP ribosylation factor like GTPase 4A [Source:HGNC Symbol;Acc:HGNC:695]	GO:0005737,GO:0005730,GO:0005634,GO:0005886,GO:0005525,GO:0050873,GO:0006886,GO:0016192	cytoplasm|nucleolus|nucleus|plasma membrane|GTP binding|brown fat cell differentiation|intracellular protein transport|vesicle-mediated transport
ENSBGRG00000005433	155.459	166.974	179.47	352.722	252.037	264.495	EEF1D		GO:0005853,GO:0003746	eukaryotic translation elongation factor 1 complex|translation elongation factor activity
ENSBGRG00000011092	7.41138	4.64593	5.05954	352.719	325.125	281.162	TRIM36	tripartite motif containing 36 [Source:HGNC Symbol;Acc:HGNC:16280]	GO:0001669,GO:0005737,GO:0005856,GO:0005829,GO:0043014,GO:0004842,GO:0008270,GO:0007340,GO:0000281,GO:0000209,GO:0051726,GO:0070507,GO:0007051	acrosomal vesicle|cytoplasm|cytoskeleton|cytosol|alpha-tubulin binding|ubiquitin-protein transferase activity|zinc ion binding|acrosome reaction|mitotic cytokinesis|protein polyubiquitination|regulation of cell cycle|regulation of microtubule cytoskeleton organization|spindle organization
ENSBGRG00000022704	74.1712	55.4613	56.9939	350.568	378.55	355.395	DYM	dymeclin [Source:HGNC Symbol;Acc:HGNC:21317]	GO:0005737,GO:0005794,GO:0016020,GO:0019899,GO:0060348,GO:0007030	cytoplasm|Golgi apparatus|membrane|enzyme binding|bone development|Golgi organization
ENSBGRG00000001570	151.103	115.474	111.406	350.314	380.917	417.512	WBP11		GO:0005829,GO:0043231,GO:0005654,GO:0005634,GO:0003723,GO:0003697,GO:0050699,GO:0045292,GO:0000398,GO:0006364	cytosol|intracellular membrane-bounded organelle|nucleoplasm|nucleus|RNA binding|single-stranded DNA binding|WW domain binding|mRNA cis splicing, via spliceosome|mRNA splicing, via spliceosome|rRNA processing	bom03040	Spliceosome
ENSBGRG00000002145	3.33618	1.83454	0.654569	349.796	347.393	331.822	ACTL7A	actin like 7A [Source:HGNC Symbol;Acc:HGNC:161]	GO:0005737,GO:0005856,GO:0005794,GO:0001673,GO:0031514,GO:0032991	cytoplasm|cytoskeleton|Golgi apparatus|male germ cell nucleus|motile cilium|protein-containing complex
ENSBGRG00000021054	800.458	951.171	884.231	349.788	278.319	296.163	CFL1				bom04360,bom04666,bom04810,bom05133,bom05170	Axon guidance|Fc gamma R-mediated phagocytosis|Regulation of actin cytoskeleton|Pertussis|Human immunodeficiency virus 1 infection
ENSBGRG00000000876	12.9603	7.20785	1.2558	348.058	361.256	298.166	PDHA1	pyruvate dehydrogenase E1 alpha 2 subunit [Source:HGNC Symbol;Acc:HGNC:8807]	GO:0005759,GO:0005739,GO:0043209,GO:0005730,GO:0045254,GO:0004739,GO:0034604,GO:0004738,GO:0006086,GO:0006006,GO:0061732,GO:0006099	mitochondrial matrix|mitochondrion|myelin sheath|nucleolus|pyruvate dehydrogenase complex|pyruvate dehydrogenase (acetyl-transferring) activity|pyruvate dehydrogenase (NAD+) activity|pyruvate dehydrogenase activity|acetyl-CoA biosynthetic process from pyruvate|glucose metabolic process|mitochondrial acetyl-CoA biosynthetic process from pyruvate|tricarboxylic acid cycle	bom00010,bom00020,bom00620,bom04066,bom04922,bom05230	Glycolysis / Gluconeogenesis|Citrate cycle (TCA cycle)|Pyruvate metabolism|HIF-1 signaling pathway|Glucagon signaling pathway|Central carbon metabolism in cancer
ENSBGRG00000007529	86.8768	71.3903	66.7152	347.98	415.287	374.802	ZNF280B		GO:0005634,GO:0003677,GO:0003700,GO:0000981,GO:0046872,GO:0006355	nucleus|DNA binding|DNA-binding transcription factor activity|DNA-binding transcription factor activity, RNA polymerase II-specific|metal ion binding|regulation of transcription, DNA-templated
ENSBGRG00000023849	239.97	169.008	184.389	343.604	349.047	372.469	CCT3	chaperonin containing TCP1 subunit 3 [Source:HGNC Symbol;Acc:HGNC:1616]	GO:0044297,GO:0005832,GO:0005874,GO:0043209,GO:0005886,GO:0002199,GO:0005524,GO:0051082,GO:0007339,GO:0046931,GO:1904851,GO:0032212,GO:0006457,GO:0050821,GO:1901998	cell body|chaperonin-containing T-complex|microtubule|myelin sheath|plasma membrane|zona pellucida receptor complex|ATP binding|unfolded protein binding|binding of sperm to zona pellucida|pore complex assembly|positive regulation of establishment of protein localization to telomere|positive regulation of telomere maintenance via telomerase|protein folding|protein stabilization|toxin transport
ENSBGRG00000011312	2.03826	1.86426	1.03977	343.507	317.024	358.442	PRR30
ENSBGRG00000020877	27.9698	16.3874	7.86867	342.53	349.977	429.849	IL4I1	interleukin 4 induced 1 [Source:HGNC Symbol;Acc:HGNC:19094]	GO:0005576,GO:0005764,GO:0001716,GO:0016491,GO:0009063,GO:0006559	extracellular region|lysosome|L-amino-acid oxidase activity|oxidoreductase activity|cellular amino acid catabolic process|L-phenylalanine catabolic process	bom00250,bom00270,bom00280,bom00350,bom00360,bom00380,bom00400	Alanine, aspartate and glutamate metabolism|Cysteine and methionine metabolism|Valine, leucine and isoleucine degradation|Tyrosine metabolism|Phenylalanine metabolism|Tryptophan metabolism|Phenylalanine, tyrosine and tryptophan biosynthesis
ENSBGRG00000022387	70.2266	58.9994	65.5729	342.025	297.349	290.885	RBM4		GO:0005737,GO:0010494,GO:0005829,GO:0016607,GO:0005730,GO:0005654,GO:0005634,GO:0035198,GO:0003730,GO:0003729,GO:0036002,GO:0097157,GO:0097158,GO:0003723,GO:0008270,GO:0002190,GO:0030154,GO:0032922,GO:0097167,GO:0043153,GO:0002192,GO:0035278,GO:0006397,GO:0017148,GO:0032055,GO:0045947,GO:0010628,GO:0051149,GO:0000381,GO:0046822,GO:0046685,GO:0008380	cytoplasm|cytoplasmic stress granule|cytosol|nuclear speck|nucleolus|nucleoplasm|nucleus|miRNA binding|mRNA 3'-UTR binding|mRNA binding|pre-mRNA binding|pre-mRNA intronic binding|pre-mRNA intronic pyrimidine-rich binding|RNA binding|zinc ion binding|cap-independent translational initiation|cell differentiation|circadian regulation of gene expression|circadian regulation of translation|entrainment…
ENSBGRG00000016384	7.50507	4.64391	0.430174	341.844	338.008	304.542		fibronectin type III domain containing 11 [Source:HGNC Symbol;Acc:HGNC:28764]
ENSBGRG00000007076	158.404	156.545	167.522	340.827	282.008	318.577	NXT1	nuclear transport factor 2 like export factor 1 [Source:HGNC Symbol;Acc:HGNC:15913]	GO:0005737,GO:0044613,GO:0016607,GO:0008565,GO:0051028,GO:0006913,GO:0006606	cytoplasm|nuclear pore central transport channel|nuclear speck|protein transporter activity|mRNA transport|nucleocytoplasmic transport|protein import into nucleus	bom03008,bom03013,bom03015,bom05014,bom05164	Ribosome biogenesis in eukaryotes|RNA transport|mRNA surveillance pathway|Amyotrophic lateral sclerosis|Influenza A
ENSBGRG00000006782	74.7542	53.8106	54.4042	340.38	259.264	333.151	ABCF2		GO:0005524,GO:0016887	ATP binding|ATPase activity
ENSBGRG00000023694	66.3436	51.5436	53.2294	339.076	311.342	333.891	Kat8	lysine acetyltransferase 8 [Source:HGNC Symbol;Acc:HGNC:17933]	GO:0000123,GO:0000776,GO:0071339,GO:0072487,GO:0000790,GO:0016363,GO:0005654,GO:0005634,GO:0016407,GO:0019899,GO:0004402,GO:0046972,GO:0043995,GO:0043996,GO:0042393,GO:0046872,GO:0035064,GO:0008134,GO:0016573,GO:0043984,GO:0043981,GO:0043982,GO:0030099,GO:0045892,GO:0045944,GO:0045893,GO:0010506	histone acetyltransferase complex|kinetochore|MLL1 complex|MSL complex|nuclear chromatin|nuclear matrix|nucleoplasm|nucleus|acetyltransferase activity|enzyme binding|histone acetyltransferase activity|histone acetyltransferase activity (H4-K16 specific)|histone acetyltransferase activity (H4-K5 specific)|histone acetyltransferase activity (H4-K8 specific)|histone binding|metal ion binding|methyla…
ENSBGRG00000003986	195.83	124.577	110.209	338.076	254.649	289.667	ANAPC11		GO:0005680,GO:0031461,GO:0005737,GO:0005634,GO:0097602,GO:0046872,GO:0061630,GO:0007049,GO:0051301,GO:0045842,GO:0070979,GO:0006511	anaphase-promoting complex|cullin-RING ubiquitin ligase complex|cytoplasm|nucleus|cullin family protein binding|metal ion binding|ubiquitin protein ligase activity|cell cycle|cell division|positive regulation of mitotic metaphase/anaphase transition|protein K11-linked ubiquitination|ubiquitin-dependent protein catabolic process	bom04110,bom04114,bom04120,bom04914,bom05166	Cell cycle|Oocyte meiosis|Ubiquitin mediated proteolysis|Progesterone-mediated oocyte maturation|Human T-cell leukemia virus 1 infection
ENSBGRG00000014486	77.454	65.5344	61.7815	337.925	570.944	512.08	Ccny	cyclin Y [Source:HGNC Symbol;Acc:HGNC:23354]	GO:0000308,GO:0005634,GO:0005886,GO:0016538,GO:0019901,GO:0051301,GO:0000086,GO:0045737,GO:0060828,GO:0016055	cytoplasmic cyclin-dependent protein kinase holoenzyme complex|nucleus|plasma membrane|cyclin-dependent protein serine/threonine kinase regulator activity|protein kinase binding|cell division|G2/M transition of mitotic cell cycle|positive regulation of cyclin-dependent protein serine/threonine kinase activity|regulation of canonical Wnt signaling pathway|Wnt signaling pathway
ENSBGRG00000009117	241.703	203.77	259.557	337.884	314.491	351.105	RAN		GO:0005737,GO:0005829,GO:0042470,GO:0035068,GO:0005635,GO:0042272,GO:0005634,GO:0032991,GO:0005525,GO:0003924,GO:0000287,GO:0005049,GO:0070883,GO:0051301,GO:0046039,GO:0000070,GO:0046827,GO:0035281,GO:0006606,GO:0061015	cytoplasm|cytosol|melanosome|micro-ribonucleoprotein complex|nuclear envelope|nuclear RNA export factor complex|nucleus|protein-containing complex|GTP binding|GTPase activity|magnesium ion binding|nuclear export signal receptor activity|pre-miRNA binding|cell division|GTP metabolic process|mitotic sister chromatid segregation|positive regulation of protein export from nucleus|pre-miRNA export fro…	bom03008,bom03013,bom05166	Ribosome biogenesis in eukaryotes|RNA transport|Human T-cell leukemia virus 1 infection
ENSBGRG00000014229	609.817	630.46	767.299	336.399	322.702	326.81	Rpl23	ribosomal protein L23 [Source:HGNC Symbol;Acc:HGNC:10316]	GO:0022625,GO:0005730,GO:0005654,GO:0014069,GO:0005840,GO:0070180,GO:0003735,GO:0001223,GO:1990948,GO:0031625,GO:0072717,GO:0071157,GO:0000122,GO:2000059,GO:0071158,GO:0008284,GO:0010628,GO:1901798,GO:0050821,GO:0032986,GO:0006412	cytosolic large ribosomal subunit|nucleolus|nucleoplasm|postsynaptic density|ribosome|large ribosomal subunit rRNA binding|structural constituent of ribosome|transcription coactivator binding|ubiquitin ligase inhibitor activity|ubiquitin protein ligase binding|cellular response to actinomycin D|negative regulation of cell cycle arrest|negative regulation of transcription by RNA polymerase II|nega…	bom03010,bom05171	Ribosome|Coronavirus disease - COVID-19
ENSBGRG00000013887	136.177	119.892	119.127	336.288	275.926	290.411	MRPL57	mitochondrial ribosomal protein L57 [Source:HGNC Symbol;Acc:HGNC:14514]	GO:0005743,GO:0005762,GO:0005761,GO:0003735,GO:0032543,GO:0006412	mitochondrial inner membrane|mitochondrial large ribosomal subunit|mitochondrial ribosome|structural constituent of ribosome|mitochondrial translation|translation
ENSBGRG00000006123	44.7903	39.6329	41.64	335.745	291.522	309.526	STARD10		GO:0005829,GO:0046581,GO:0016020,GO:0005902,GO:0031514,GO:0008289,GO:0032782,GO:0006656,GO:0015914,GO:0035360	cytosol|intercellular canaliculus|membrane|microvillus|motile cilium|lipid binding|bile acid secretion|phosphatidylcholine biosynthetic process|phospholipid transport|positive regulation of peroxisome proliferator activated receptor signaling pathway
ENSBGRG00000002927	567.996	595.687	561.471	334.051	277.636	313.956	DBI		GO:0005783,GO:0005794,GO:0008289,GO:0036042,GO:0046983,GO:0036151	endoplasmic reticulum|Golgi apparatus|lipid binding|long-chain fatty acyl-CoA binding|protein dimerization activity|phosphatidylcholine acyl-chain remodeling	bom03320	PPAR signaling pathway
ENSBGRG00000022167	96.566	123.951	110.032	330.813	268.072	267.284	GPI	glucose-6-phosphate isomerase [Source:HGNC Symbol;Acc:HGNC:4458]	GO:0060170,GO:0005829,GO:0005615,GO:0043209,GO:0005654,GO:0005125,GO:0004347,GO:0016866,GO:0048029,GO:0031625,GO:0034101,GO:0006094,GO:0051156,GO:0042593,GO:0006096,GO:0001701,GO:0001707,GO:0010595,GO:0051024	ciliary membrane|cytosol|extracellular space|myelin sheath|nucleoplasm|cytokine activity|glucose-6-phosphate isomerase activity|intramolecular transferase activity|monosaccharide binding|ubiquitin protein ligase binding|erythrocyte homeostasis|gluconeogenesis|glucose 6-phosphate metabolic process|glucose homeostasis|glycolytic process|in utero embryonic development|mesoderm formation|positive reg…	bom00010,bom00030,bom00500,bom00520	Glycolysis / Gluconeogenesis|Pentose phosphate pathway|Starch and sucrose metabolism|Amino sugar and nucleotide sugar metabolism
ENSBGRG00000003202	87.3117	86.3154	72.737	329.218	304.028	335.91	PIGP		GO:0016021,GO:0017176,GO:0006506	integral component of membrane|phosphatidylinositol N-acetylglucosaminyltransferase activity|GPI anchor biosynthetic process	bom00563	Glycosylphosphatidylinositol (GPI)-anchor biosynthesis
ENSBGRG00000011148	47.6598	39.2127	30.4047	328.804	362.403	373.852	TEX2	testis expressed 2 [Source:HGNC Symbol;Acc:HGNC:30884]	GO:0005783,GO:0016021,GO:0008289,GO:0006869,GO:0007165,GO:0006665	endoplasmic reticulum|integral component of membrane|lipid binding|lipid transport|signal transduction|sphingolipid metabolic process
ENSBGRG00000013928	545.503	484.637	529.686	327.317	311.854	354.908	Ywhae	tyrosine 3-monooxygenase/tryptophan 5-monooxygenase activation protein epsilon [Source:HGNC Symbol;Acc:HGNC:12851]	GO:0030424,GO:0090724,GO:0005737,GO:0005829,GO:0098978,GO:0005871,GO:0042470,GO:0005634,GO:0005886,GO:0045202,GO:0005246,GO:0019899,GO:0042826,GO:0042802,GO:0044325,GO:0050815,GO:0015459,GO:0019904,GO:0046982,GO:0008426,GO:0044877,GO:0097110,GO:0031625,GO:0034605,GO:0000165,GO:1905913,GO:1901020,GO:1902309,GO:0046827,GO:0034504,GO:0051480,GO:0060306,GO:0099072,GO:1901016,GO:0007165	axon|central region of growth cone|cytoplasm|cytosol|glutamatergic synapse|kinesin complex|melanosome|nucleus|plasma membrane|synapse|calcium channel regulator activity|enzyme binding|histone deacetylase binding|identical protein binding|ion channel binding|phosphoserine residue binding|potassium channel regulator activity|protein domain specific binding|protein heterodimerization activity|protei…	bom04110,bom04114,bom04151,bom04390,bom04621,bom04722,bom05160,bom05203	Cell cycle|Oocyte meiosis|PI3K-Akt signaling pathway|Hippo signaling pathway|NOD-like receptor signaling pathway|Neurotrophin signaling pathway|Hepatitis C|Viral carcinogenesis
ENSBGRG00000007383	68.7577	59.3434	70.6027	326.952	298.513	306.509	POLB	DNA polymerase beta [Source:HGNC Symbol;Acc:HGNC:9174]	GO:0005737,GO:0005634,GO:0032991,GO:0005876,GO:0003677,GO:0003887,GO:0019899,GO:0016829,GO:0046872,GO:0008017,GO:0006284,GO:0006287,GO:0006974,GO:0006261,GO:0048872,GO:0071707,GO:0006954,GO:0008630,GO:0048535,GO:0051402,GO:0007435,GO:0016446,GO:0048536	cytoplasm|nucleus|protein-containing complex|spindle microtubule|DNA binding|DNA-directed DNA polymerase activity|enzyme binding|lyase activity|metal ion binding|microtubule binding|base-excision repair|base-excision repair, gap-filling|cellular response to DNA damage stimulus|DNA-dependent DNA replication|homeostasis of number of cells|immunoglobulin heavy chain V-D-J recombination|inflammatory …	bom03410,bom05166,bom05203	Base excision repair|Human T-cell leukemia virus 1 infection|Viral carcinogenesis
ENSBGRG00000017422	787.276	837.329	1057.72	326.495	306.323	294.79	RPS27A		GO:0005737,GO:0022627,GO:0043209,GO:0005654,GO:0005634,GO:0046872,GO:0031386,GO:0003735,GO:0031625,GO:0006281,GO:0019941,GO:0016567,GO:0006412	cytoplasm|cytosolic small ribosomal subunit|myelin sheath|nucleoplasm|nucleus|metal ion binding|protein tag|structural constituent of ribosome|ubiquitin protein ligase binding|DNA repair|modification-dependent protein catabolic process|protein ubiquitination|translation	bom03010,bom04120,bom04137,bom05012,bom05022,bom05167,bom05171	Ribosome|Ubiquitin mediated proteolysis|Mitophagy - animal|Parkinson disease|Pathways of neurodegeneration - multiple diseases|Kaposi sarcoma-associated herpesvirus infection|Coronavirus disease - COVID-19
ENSBGRG00000003083	533.501	524.177	534.087	326.079	346.208	354.581	Arf1	ADP ribosylation factor 1 [Source:HGNC Symbol;Acc:HGNC:652]	GO:0030054,GO:0031252,GO:0005737,GO:0005829,GO:0098978,GO:0005794,GO:0005770,GO:0043005,GO:0048471,GO:0005886,GO:0014069,GO:0045211,GO:0032991,GO:0030017,GO:0019003,GO:0005525,GO:0000287,GO:1990583,GO:0019904,GO:0046982,GO:0007015,GO:0006878,GO:0098586,GO:0097061,GO:0006893,GO:0055108,GO:0006886,GO:0060292,GO:0097212,GO:1990386,GO:0045956,GO:0060999,GO:0045807,GO:1902953,GO:1902824,GO:0050714,GO:…	cell junction|cell leading edge|cytoplasm|cytosol|glutamatergic synapse|Golgi apparatus|late endosome|neuron projection|perinuclear region of cytoplasm|plasma membrane|postsynaptic density|postsynaptic membrane|protein-containing complex|sarcomere|GDP binding|GTP binding|magnesium ion binding|phospholipase D activator activity|protein domain specific binding|protein heterodimerization activity|ac…	bom04072,bom04144,bom05132,bom05134	Phospholipase D signaling pathway|Endocytosis|Salmonella infection|Legionellosis
ENSBGRG00000000230	6.57185	2.15426	1.75606	325.851	292.803	258.455	TMCO2	transmembrane and coiled-coil domains 2 [Source:HGNC Symbol;Acc:HGNC:23312]	GO:0016021	integral component of membrane
ENSBGRG00000014465	154.789	119.186	115.308	325.611	351.491	380.026	CSNK2B	casein kinase 2 beta [Source:HGNC Symbol;Acc:HGNC:2460]	GO:0005737,GO:0031519,GO:0005886,GO:0005956,GO:0003682,GO:0042802,GO:0046872,GO:0019904,GO:0019887,GO:0004674,GO:0043021,GO:0005102,GO:0008134,GO:0033211,GO:0061154,GO:0097421,GO:0043537,GO:0018107,GO:0032927,GO:0010862,GO:0046719,GO:0042325,GO:0050792,GO:0033574,GO:0016055	cytoplasm|PcG protein complex|plasma membrane|protein kinase CK2 complex|chromatin binding|identical protein binding|metal ion binding|protein domain specific binding|protein kinase regulator activity|protein serine/threonine kinase activity|ribonucleoprotein complex binding|signaling receptor binding|transcription factor binding|adiponectin-activated signaling pathway|endothelial tube morphogene…	bom03008,bom04064,bom04137,bom04310,bom04520,bom05010,bom05020,bom05022,bom05162,bom05235	Ribosome biogenesis in eukaryotes|NF-kappa B signaling pathway|Mitophagy - animal|Wnt signaling pathway|Adherens junction|Alzheimer disease|Prion disease|Pathways of neurodegeneration - multiple diseases|Measles|PD-L1 expression and PD-1 checkpoint pathway in cancer
ENSBGRG00000022434	132	132.262	127.514	325.053	316.998	313.241	AP2A1		GO:0030122,GO:0016324,GO:0016323,GO:0030130,GO:0045334,GO:0030669,GO:0005829,GO:0030666,GO:0036020,GO:0032433,GO:0016020,GO:0005886,GO:0035615,GO:0050750,GO:0008022,GO:0019901,GO:0044877,GO:0019886,GO:0072583,GO:0006897,GO:0048013,GO:0006895,GO:0006886,GO:0034383,GO:0032802,GO:0061024,GO:1900126,GO:0010976,GO:0048260,GO:0050690,GO:0060071	AP-2 adaptor complex|apical plasma membrane|basolateral plasma membrane|clathrin coat of trans-Golgi network vesicle|clathrin-coated endocytic vesicle|clathrin-coated endocytic vesicle membrane|cytosol|endocytic vesicle membrane|endolysosome membrane|filopodium tip|membrane|plasma membrane|clathrin adaptor activity|low-density lipoprotein particle receptor binding|protein C-terminus binding|prote…	bom04144,bom04721,bom04961,bom05016	Endocytosis|Synaptic vesicle cycle|Endocrine and other factor-regulated calcium reabsorption|Huntington disease
ENSBGRG00000009332	9.5599	4.27615	1.69627	321.9	281.019	280.346	TEKT2	tektin 2 [Source:HGNC Symbol;Acc:HGNC:11725]	GO:0005737,GO:0005874,GO:0005815,GO:0036126,GO:0060271,GO:0060294,GO:0030317,GO:0036159	cytoplasm|microtubule|microtubule organizing center|sperm flagellum|cilium assembly|cilium movement involved in cell motility|flagellated sperm motility|inner dynein arm assembly
ENSBGRG00000003514	298.095	274.277	314.643	321.084	348.812	338.59	NACA		GO:0005737,GO:0005854,GO:0005634,GO:0003677,GO:0017025,GO:0003713,GO:0015031	cytoplasm|nascent polypeptide-associated complex|nucleus|DNA binding|TBP-class protein binding|transcription coactivator activity|protein transport	bom04928	Parathyroid hormone synthesis, secretion and action
ENSBGRG00000026855	419.197	471.94	514.485	318.434	290.513	298.869	RPL13		GO:0022625,GO:0003735,GO:0006412	cytosolic large ribosomal subunit|structural constituent of ribosome|translation	bom03010,bom05171	Ribosome|Coronavirus disease - COVID-19
ENSBGRG00000025932	3.49154	0.739543	0.474969	318.387	279.128	269.071	RNF151	ring finger protein 151 [Source:HGNC Symbol;Acc:HGNC:23235]	GO:0005634,GO:0004842,GO:0008270	nucleus|ubiquitin-protein transferase activity|zinc ion binding
ENSBGRG00000011322	112.504	90.8104	85.8875	317.583	335.095	389.448	ZFP91		GO:0005730,GO:0005634,GO:0000981,GO:0046872,GO:0003676,GO:0004842,GO:0007250,GO:0070534	nucleolus|nucleus|DNA-binding transcription factor activity, RNA polymerase II-specific|metal ion binding|nucleic acid binding|ubiquitin-protein transferase activity|activation of NF-kappaB-inducing kinase activity|protein K63-linked ubiquitination
ENSBGRG00000017148	38.5523	29.5021	25.195	316.08	341.35	327.53	COIL	coilin [Source:HGNC Symbol;Acc:HGNC:2184]	GO:0015030,GO:0001650,GO:0016020,GO:0016604,GO:0005730,GO:0005654,GO:0005634,GO:0042802,GO:0008022	Cajal body|fibrillar center|membrane|nuclear body|nucleolus|nucleoplasm|nucleus|identical protein binding|protein C-terminus binding
ENSBGRG00000002648	1.1666	0.882492	0.680133	315.633	279.729	285.662	ZNRF4		GO:0005789,GO:0016021,GO:0046872,GO:0061630,GO:0006511	endoplasmic reticulum membrane|integral component of membrane|metal ion binding|ubiquitin protein ligase activity|ubiquitin-dependent protein catabolic process
ENSBGRG00000026356	160.894	153.445	128.662	315.009	383.81	449.765	ISYNA1	inositol-3-phosphate synthase 1 [Source:HGNC Symbol;Acc:HGNC:29821]	GO:0005737,GO:0004512,GO:0006021,GO:0008654	cytoplasm|inositol-3-phosphate synthase activity|inositol biosynthetic process|phospholipid biosynthetic process	bom00562	Inositol phosphate metabolism
ENSBGRG00000023687	26.8772	23.7499	24.0796	314.93	262.884	230.135	Ube2j1	ubiquitin conjugating enzyme E2 J1 [Source:HGNC Symbol;Acc:HGNC:17598]	GO:0005789,GO:0016021,GO:0005524,GO:0061631,GO:0031625,GO:1904153,GO:0018279,GO:0042534,GO:0007286,GO:0030433	endoplasmic reticulum membrane|integral component of membrane|ATP binding|ubiquitin conjugating enzyme activity|ubiquitin protein ligase binding|negative regulation of retrograde protein transport, ER to cytosol|protein N-linked glycosylation via asparagine|regulation of tumor necrosis factor biosynthetic process|spermatid development|ubiquitin-dependent ERAD pathway	bom04120,bom04141,bom05012,bom05022	Ubiquitin mediated proteolysis|Protein processing in endoplasmic reticulum|Parkinson disease|Pathways of neurodegeneration - multiple diseases
ENSBGRG00000000963	327.776	280.558	386.473	314.212	246.766	281.635	GNG5	G protein subunit gamma 5 [Source:HGNC Symbol;Acc:HGNC:4408]	GO:0005834,GO:0003924,GO:0007186	heterotrimeric G-protein complex|GTPase activity|G protein-coupled receptor signaling pathway	bom04014,bom04062,bom04151,bom04371,bom04713,bom04723,bom04724,bom04725,bom04726,bom04727,bom04728,bom04926,bom05032,bom05034,bom05163,bom05167,bom05170,bom05200	Ras signaling pathway|Chemokine signaling pathway|PI3K-Akt signaling pathway|Apelin signaling pathway|Circadian entrainment|Retrograde endocannabinoid signaling|Glutamatergic synapse|Cholinergic synapse|Serotonergic synapse|GABAergic synapse|Dopaminergic synapse|Relaxin signaling pathway|Morphine addiction|Alcoholism|Human cytomegalovirus infection|Kaposi sarcoma-associated herpesvirus infection|…
ENSBGRG00000018816	419.3	464.535	476.615	314.181	359.374	388.207	EEF2	eukaryotic translation elongation factor 2 [Source:HGNC Symbol;Acc:HGNC:3214]	GO:0016235,GO:0005737,GO:0005829,GO:0005634,GO:0005886,GO:0005844,GO:0045202,GO:0005525,GO:0003924,GO:0019901,GO:0003746,GO:0002244,GO:0045727,GO:0006414	aggresome|cytoplasm|cytosol|nucleus|plasma membrane|polysome|synapse|GTP binding|GTPase activity|protein kinase binding|translation elongation factor activity|hematopoietic progenitor cell differentiation|positive regulation of translation|translational elongation	bom04152,bom04921	AMPK signaling pathway|Oxytocin signaling pathway
ENSBGRG00000011894	2.42539	0.833061	0.401273	313.563	252.592	204.176	LEMD1	LEM domain containing 1 [Source:HGNC Symbol;Acc:HGNC:18725]	GO:0016021	integral component of membrane
ENSBGRG00000003386	374.456	326.432	339.351	313.487	313.71	338.694	Pcbp2	poly(rC) binding protein 2 [Source:HGNC Symbol;Acc:HGNC:8648]	GO:0005737,GO:0005829,GO:0005654,GO:0005634,GO:0014069,GO:1990829,GO:0003677,GO:0019899,GO:0003723,GO:0031625,GO:0051607,GO:0045087,GO:0075522,GO:0050687,GO:0043161,GO:0039694	cytoplasm|cytosol|nucleoplasm|nucleus|postsynaptic density|C-rich single-stranded DNA binding|DNA binding|enzyme binding|RNA binding|ubiquitin protein ligase binding|defense response to virus|innate immune response|IRES-dependent viral translational initiation|negative regulation of defense response to virus|proteasome-mediated ubiquitin-dependent protein catabolic process|viral RNA genome replic…	bom04216	Ferroptosis
ENSBGRG00000005089	81.4386	68.6743	62.1491	313.459	256.704	273.384	RFNG	RFNG O-fucosylpeptide 3-beta-N-acetylglucosaminyltransferase [Source:HGNC Symbol;Acc:HGNC:9974]	GO:0005576,GO:0030173,GO:0008375,GO:0046872,GO:0033829,GO:0009887,GO:0030154,GO:0007399,GO:0007389,GO:0045747,GO:0032092,GO:0036066,GO:0008593	extracellular region|integral component of Golgi membrane|acetylglucosaminyltransferase activity|metal ion binding|O-fucosylpeptide 3-beta-N-acetylglucosaminyltransferase activity|animal organ morphogenesis|cell differentiation|nervous system development|pattern specification process|positive regulation of Notch signaling pathway|positive regulation of protein binding|protein O-linked fucosylatio…	bom00514,bom04330,bom05165	Other types of O-glycan biosynthesis|Notch signaling pathway|Human papillomavirus infection
ENSBGRG00000009675	234.733	272.893	255.694	311.106	253.422	226.53	ZNF706	zinc finger protein 706 [Source:HGNC Symbol;Acc:HGNC:24992]	GO:0005737,GO:0005634,GO:0046872,GO:1902455,GO:0045892,GO:0006417	cytoplasm|nucleus|metal ion binding|negative regulation of stem cell population maintenance|negative regulation of transcription, DNA-templated|regulation of translation
ENSBGRG00000020019	359.422	302.963	349.145	310.717	346.57	361.726	RHOA	ras homolog family member A [Source:HGNC Symbol;Acc:HGNC:667]			bom04014,bom04015,bom04022,bom04024,bom04062,bom04071,bom04072,bom04144,bom04150,bom04270,bom04310,bom04350,bom04360,bom04510,bom04520,bom04530,bom04611,bom04621,bom04625,bom04660,bom04670,bom04722,bom04810,bom04921,bom04928,bom04972,bom05100,bom05132,bom05133,bom05135,bom05152,bom05163,bom05200,bom05203,bom05205,bom05206,bom05210,bom05418	Ras signaling pathway|Rap1 signaling pathway|cGMP-PKG signaling pathway|cAMP signaling pathway|Chemokine signaling pathway|Sphingolipid signaling pathway|Phospholipase D signaling pathway|Endocytosis|mTOR signaling pathway|Vascular smooth muscle contraction|Wnt signaling pathway|TGF-beta signaling pathway|Axon guidance|Focal adhesion|Adherens junction|Tight junction|Platelet activation|NOD-like r…
ENSBGRG00000013924	113.014	75.2964	66.4031	310.146	316.494	334.736	HSPA2	heat shock protein family A (Hsp70) member 2 [Source:HGNC Symbol;Acc:HGNC:5235]	GO:0036128,GO:0005737,GO:0005829,GO:0072687,GO:0005634,GO:0005886,GO:0005524,GO:0016887,GO:0042623,GO:0031072,GO:0051787,GO:0044183,GO:0051082,GO:0030154,GO:0034605,GO:0034620,GO:0051085,GO:0042026,GO:0009409,GO:0009408,GO:0006986,GO:0007283,GO:0016192	CatSper complex|cytoplasm|cytosol|meiotic spindle|nucleus|plasma membrane|ATP binding|ATPase activity|ATPase activity, coupled|heat shock protein binding|misfolded protein binding|protein binding involved in protein folding|unfolded protein binding|cell differentiation|cellular response to heat|cellular response to unfolded protein|chaperone cofactor-dependent protein refolding|protein refolding|…	bom03040,bom04010,bom04141,bom04144,bom04213,bom04612,bom04915,bom05020,bom05134,bom05145,bom05162	Spliceosome|MAPK signaling pathway|Protein processing in endoplasmic reticulum|Endocytosis|Longevity regulating pathway - multiple species|Antigen processing and presentation|Estrogen signaling pathway|Prion disease|Legionellosis|Toxoplasmosis|Measles
ENSBGRG00000012276	213.1	173.054	182.349	310.021	346.782	341.14	CCT7	chaperonin containing TCP1 subunit 7 [Source:HGNC Symbol;Acc:HGNC:1622]	GO:0005832,GO:0005524,GO:0051082,GO:0006457	chaperonin-containing T-complex|ATP binding|unfolded protein binding|protein folding
ENSBGRG00000016325	338.372	297.845	291.721	307.594	302.215	351.412	LAMP1	lysosomal associated membrane protein 1 [Source:HGNC Symbol;Acc:HGNC:6499]	GO:0044754,GO:0005901,GO:0044194,GO:0005829,GO:0010008,GO:0009897,GO:0016021,GO:0005765,GO:0042470,GO:0045121,GO:0005771,GO:0048471,GO:0061474,GO:0042383,GO:0008021,GO:0019899,GO:0019904,GO:0072594,GO:0090160,GO:0008626,GO:0043323,GO:0050821,GO:1902513	autolysosome|caveola|cytolytic granule|cytosol|endosome membrane|external side of plasma membrane|integral component of membrane|lysosomal membrane|melanosome|membrane raft|multivesicular body|perinuclear region of cytoplasm|phagolysosome membrane|sarcolemma|synaptic vesicle|enzyme binding|protein domain specific binding|establishment of protein localization to organelle|Golgi to lysosome transpo…	bom04140,bom04142,bom04145,bom05152	Autophagy - animal|Lysosome|Phagosome|Tuberculosis
ENSBGRG00000011443	5.26834	2.11306	0.914904	307.298	296.687	250.908	AKAP3	A-kinase anchoring protein 3 [Source:HGNC Symbol;Acc:HGNC:373]	GO:0001669,GO:0005737,GO:0051018,GO:0010738	acrosomal vesicle|cytoplasm|protein kinase A binding|regulation of protein kinase A signaling
ENSBGRG00000010618	128.009	87.2837	76.0687	306.47	411.7	364.115	FKBP6	FKBP prolyl isomerase 6 [Source:HGNC Symbol;Acc:HGNC:3722]	GO:0005737,GO:0005829,GO:0000795,GO:0051879,GO:0042802,GO:0030154,GO:0043046,GO:0031047,GO:0051321,GO:0034587,GO:0045070,GO:0006457,GO:0000413,GO:0007283	cytoplasm|cytosol|synaptonemal complex|Hsp90 protein binding|identical protein binding|cell differentiation|DNA methylation involved in gamete generation|gene silencing by RNA|meiotic cell cycle|piRNA metabolic process|positive regulation of viral genome replication|protein folding|protein peptidyl-prolyl isomerization|spermatogenesis
ENSBGRG00000014358	188.599	137.871	150.151	305.402	319.537	304.217	FKBP4	FKBP prolyl isomerase 4 [Source:HGNC Symbol;Acc:HGNC:3720]	GO:0044295,GO:0005737,GO:0005829,GO:0005874,GO:0005739,GO:0005634,GO:0005528,GO:0031072,GO:0003755,GO:0061077,GO:0031111,GO:0010977,GO:0000413	axonal growth cone|cytoplasm|cytosol|microtubule|mitochondrion|nucleus|FK506 binding|heat shock protein binding|peptidyl-prolyl cis-trans isomerase activity|chaperone-mediated protein folding|negative regulation of microtubule polymerization or depolymerization|negative regulation of neuron projection development|protein peptidyl-prolyl isomerization	bom04915	Estrogen signaling pathway
ENSBGRG00000008553	61.0659	45.4682	34.2666	305.336	336.335	304.44	SEPTIN10	septin 10 [Source:HGNC Symbol;Acc:HGNC:14349]	GO:0015630,GO:0031105,GO:0032160,GO:0005940,GO:0005525,GO:0003924,GO:0032947,GO:0060271,GO:0000281,GO:0000921	microtubule cytoskeleton|septin complex|septin filament array|septin ring|GTP binding|GTPase activity|protein-containing complex scaffold activity|cilium assembly|mitotic cytokinesis|septin ring assembly
ENSBGRG00000022376	1208.22	1012.05	1408.5	304.052	259.547	311.437	FTH1		GO:0044754,GO:0005737,GO:0008199,GO:0008198,GO:0004322,GO:0042802,GO:0005506,GO:0006955,GO:0006880,GO:0097286,GO:0008285,GO:0048147,GO:0060547	autolysosome|cytoplasm|ferric iron binding|ferrous iron binding|ferroxidase activity|identical protein binding|iron ion binding|immune response|intracellular sequestering of iron ion|iron ion import|negative regulation of cell proliferation|negative regulation of fibroblast proliferation|negative regulation of necrotic cell death	bom04216,bom04217,bom04978	Ferroptosis|Necroptosis|Mineral absorption
ENSBGRG00000010033	15.006	9.69825	4.63224	304.035	242.591	277.777	SPATA4	spermatogenesis associated 4 [Source:HGNC Symbol;Acc:HGNC:17333]	GO:0005737,GO:0031514,GO:0005634,GO:0060285	cytoplasm|motile cilium|nucleus|cilium-dependent cell motility
ENSBGRG00000012880	75.0511	52.5629	75.1362	303.131	294.818	306.044	PSMF1	proteasome inhibitor subunit 1 [Source:HGNC Symbol;Acc:HGNC:9571]	GO:0005829,GO:0005783,GO:0048471,GO:0000502,GO:0070628,GO:0046982,GO:0042803,GO:1901799,GO:0006511	cytosol|endoplasmic reticulum|perinuclear region of cytoplasm|proteasome complex|proteasome binding|protein heterodimerization activity|protein homodimerization activity|negative regulation of proteasomal protein catabolic process|ubiquitin-dependent protein catabolic process	bom03050	Proteasome
ENSBGRG00000009049	26.173	13.2733	16.88	303.127	284.363	231.195	HSPA4L	heat shock protein family A (Hsp70) member 4 like [Source:HGNC Symbol;Acc:HGNC:17041]	GO:0005737,GO:0005829,GO:0005634,GO:0005524,GO:0006457,GO:0006986	cytoplasm|cytosol|nucleus|ATP binding|protein folding|response to unfolded protein	bom04141	Protein processing in endoplasmic reticulum
ENSBGRG00000026509	94.4	60.4599	70.9669	303.101	308.691	301.117	REXO5	RNA exonuclease 5 [Source:HGNC Symbol;Acc:HGNC:24661]	GO:0005730,GO:0004527,GO:0003723	nucleolus|exonuclease activity|RNA binding	bom03008	Ribosome biogenesis in eukaryotes
ENSBGRG00000023839	4.75466	3.71774	3.15087	302.931	288.39	261.125	SAMD4A	sterile alpha motif domain containing 4A [Source:HGNC Symbol;Acc:HGNC:23023]	GO:0030054,GO:0005829,GO:0030425,GO:0001650,GO:0000932,GO:0045202,GO:0003729,GO:0003723,GO:0030371,GO:0017148,GO:0000289,GO:0045727,GO:0043488	cell junction|cytosol|dendrite|fibrillar center|P-body|synapse|mRNA binding|RNA binding|translation repressor activity|negative regulation of translation|nuclear-transcribed mRNA poly(A) tail shortening|positive regulation of translation|regulation of mRNA stability
ENSBGRG00000022239	1.56473	1.15999	0.638569	302.474	346.796	240.791	TEX50	testis expressed 50 [Source:HGNC Symbol;Acc:HGNC:52382]	GO:0016021	integral component of membrane
ENSBGRG00000025823	4.78275	3.18918	0.903635	301.113	267.159	249.877	IQCF3		GO:0005516	calmodulin binding
ENSBGRG00000004529	152.827	142.162	140.988	300.117	260.878	246.275	CAPZB	capping actin protein of muscle Z-line subunit beta [Source:HGNC Symbol;Acc:HGNC:1491]	GO:0005884,GO:0005903,GO:0030863,GO:0033150,GO:0008290,GO:0098686,GO:0030027,GO:0016020,GO:0014069,GO:0098685,GO:0071203,GO:0003779,GO:0051015,GO:0030036,GO:0051016,GO:0000902,GO:0007010,GO:0030032,GO:0051490,GO:0022604,GO:0010591	actin filament|brush border|cortical cytoskeleton|cytoskeletal calyx|F-actin capping protein complex|hippocampal mossy fiber to CA3 synapse|lamellipodium|membrane|postsynaptic density|Schaffer collateral - CA1 synapse|WASH complex|actin binding|actin filament binding|actin cytoskeleton organization|barbed-end actin filament capping|cell morphogenesis|cytoskeleton organization|lamellipodium assemb…	bom04144	Endocytosis
ENSBGRG00000012991	103.043	95.4212	91.8418	299.63	283.783	278.8	OSER1	oxidative stress responsive serine rich 1 [Source:HGNC Symbol;Acc:HGNC:16105]
ENSBGRG00000010365	307.919	351.94	334.209	299.322	305.263	259.782	DDX5	DEAD-box helicase 5 [Source:HGNC Symbol;Acc:HGNC:2746]			bom03040,bom05202,bom05205	Spliceosome|Transcriptional misregulation in cancer|Proteoglycans in cancer
ENSBGRG00000025821	5.89944	2.01542	0.970797	298.009	235.579	235.795	IQCF5		GO:0005516	calmodulin binding
ENSBGRG00000026714	45.586	32.3071	18.4393	297.718	226.096	278.822	RANGRF	RAN guanine nucleotide release factor [Source:HGNC Symbol;Acc:HGNC:17679]	GO:0005634,GO:0048471,GO:0005886,GO:0005085,GO:0015031	nucleus|perinuclear region of cytoplasm|plasma membrane|guanyl-nucleotide exchange factor activity|protein transport
ENSBGRG00000007160	2.21991	0.783664	0.235924	296.684	243.42	227.208	Tex35	testis expressed 35 [Source:HGNC Symbol;Acc:HGNC:25366]	GO:0005634	nucleus
ENSBGRG00000002832	842.238	904.101	911.144	295.757	296.708	310.821	PRDX1	peroxiredoxin 1 [Source:HGNC Symbol;Acc:HGNC:9352]	GO:0005829,GO:0043209,GO:0005634,GO:0042802,GO:0008379,GO:0008283,GO:0045454,GO:0034101,GO:0042744,GO:0030101,GO:0042267,GO:1901222,GO:0032872,GO:0019430,GO:0006979	cytosol|myelin sheath|nucleus|identical protein binding|thioredoxin peroxidase activity|cell proliferation|cell redox homeostasis|erythrocyte homeostasis|hydrogen peroxide catabolic process|natural killer cell activation|natural killer cell mediated cytotoxicity|regulation of NIK/NF-kappaB signaling|regulation of stress-activated MAPK cascade|removal of superoxide radicals|response to oxidative s…	bom04146,bom05146	Peroxisome|Amoebiasis
ENSBGRG00000023240	179.862	180.373	200.179	295.603	316.503	322.87	Eif5	eukaryotic translation initiation factor 5 [Source:HGNC Symbol;Acc:HGNC:3299]	GO:0005737,GO:0005829,GO:0005886,GO:0071074,GO:0005525,GO:0003743,GO:0090630,GO:0001731,GO:0006446	cytoplasm|cytosol|plasma membrane|eukaryotic initiation factor eIF2 binding|GTP binding|translation initiation factor activity|activation of GTPase activity|formation of translation preinitiation complex|regulation of translational initiation	bom03013	RNA transport
ENSBGRG00000014707	5.81389	3.14701	0.527259	294.591	314.165	251.09
ENSBGRG00000014148	3.28361	1.61631	0.613404	294.071	267.545	255.944	Klhl10	kelch like family member 10 [Source:HGNC Symbol;Acc:HGNC:18829]	GO:0005737,GO:0000902,GO:0009566,GO:0048873,GO:0048808,GO:0008584,GO:0016567,GO:0007286	cytoplasm|cell morphogenesis|fertilization|homeostasis of number of cells within a tissue|male genitalia morphogenesis|male gonad development|protein ubiquitination|spermatid development
ENSBGRG00000026388	283.045	332.33	309.513	293.981	332.604	285.648	ALDOA				bom00010,bom00030,bom00051,bom04066	Glycolysis / Gluconeogenesis|Pentose phosphate pathway|Fructose and mannose metabolism|HIF-1 signaling pathway
ENSBGRG00000001455	1185.6	1006.79	1190.62	293.926	285.684	295.044	CLU		GO:0042583,GO:0005829,GO:0005783,GO:0005615,GO:0031966,GO:0005634,GO:0048471,GO:0034366,GO:0051787,GO:0031625,GO:0061077,GO:0097193,GO:1902230,GO:0032463,GO:0043065,GO:2001244,GO:0051092,GO:0032436,GO:2000060,GO:0050821,GO:0051788	chromaffin granule|cytosol|endoplasmic reticulum|extracellular space|mitochondrial membrane|nucleus|perinuclear region of cytoplasm|spherical high-density lipoprotein particle|misfolded protein binding|ubiquitin protein ligase binding|chaperone-mediated protein folding|intrinsic apoptotic signaling pathway|negative regulation of intrinsic apoptotic signaling pathway in response to DNA damage|nega…	bom04610	Complement and coagulation cascades
ENSBGRG00000023506	729.394	814.57	1017.26	293.895	220.164	244.319	FATE1		GO:0005783,GO:0005789,GO:0016021,GO:0044233,GO:0005741,GO:0031625,GO:0006915,GO:0043066,GO:0051562	endoplasmic reticulum|endoplasmic reticulum membrane|integral component of membrane|Mitochondria-associated ER Membrane|mitochondrial outer membrane|ubiquitin protein ligase binding|apoptotic process|negative regulation of apoptotic process|negative regulation of mitochondrial calcium ion concentration
ENSBGRG00000022501	508.098	455.377	543.678	293.864	290.294	321.846	TOMM6		GO:0005742,GO:0005739,GO:0015031	mitochondrial outer membrane translocase complex|mitochondrion|protein transport
ENSBGRG00000019379	505.804	529.269	566.862	293.372	279.685	283.39	EEF1A1		GO:0030864,GO:0005737,GO:0005829,GO:0005730,GO:0005634,GO:0005886,GO:0032587,GO:0005525,GO:0003924,GO:0019001,GO:0019901,GO:0003746,GO:0000049,GO:0071364	cortical actin cytoskeleton|cytoplasm|cytosol|nucleolus|nucleus|plasma membrane|ruffle membrane|GTP binding|GTPase activity|guanyl nucleotide binding|protein kinase binding|translation elongation factor activity|tRNA binding|cellular response to epidermal growth factor stimulus	bom03013,bom05134,bom05140	RNA transport|Legionellosis|Leishmaniasis
ENSBGRG00000010725	26.2874	17.3998	18.336	293.168	259.009	259.201	KNSTRN	kinetochore localized astrin (SPAG5) binding protein [Source:HGNC Symbol;Acc:HGNC:30767]	GO:0000777,GO:0005829,GO:0000776,GO:0015630,GO:0035371,GO:0072686,GO:0005634,GO:0000922,GO:0051301,GO:0007059,GO:0000070,GO:0051988,GO:0007051	condensed chromosome kinetochore|cytosol|kinetochore|microtubule cytoskeleton|microtubule plus-end|mitotic spindle|nucleus|spindle pole|cell division|chromosome segregation|mitotic sister chromatid segregation|regulation of attachment of spindle microtubules to kinetochore|spindle organization
ENSBGRG00000006909	28.2991	23.329	27.97	292.364	237.07	234.911	RANGAP1	Ran GTPase activating protein 1 [Source:HGNC Symbol;Acc:HGNC:9854]	GO:0016235,GO:1904115,GO:0000777,GO:0005737,GO:1990723,GO:0005829,GO:0030425,GO:0043231,GO:0072686,GO:0005635,GO:0031965,GO:0005643,GO:0044614,GO:0005654,GO:0048471,GO:0045296,GO:0005096,GO:0008536,GO:0003723,GO:0031625,GO:0090630,GO:1904117,GO:0046826,GO:0048678,GO:0007165	aggresome|axon cytoplasm|condensed chromosome kinetochore|cytoplasm|cytoplasmic periphery of the nuclear pore complex|cytosol|dendrite|intracellular membrane-bounded organelle|mitotic spindle|nuclear envelope|nuclear membrane|nuclear pore|nuclear pore cytoplasmic filaments|nucleoplasm|perinuclear region of cytoplasm|cadherin binding|GTPase activator activity|Ran GTPase binding|RNA binding|ubiquit…	bom03013	RNA transport
ENSBGRG00000009704	414.906	438.92	469.261	292.287	281.011	259.996	YWHAZ	tyrosine 3-monooxygenase/tryptophan 5-monooxygenase activation protein zeta [Source:HGNC Symbol;Acc:HGNC:12855]	GO:0098978,GO:0098686,GO:0042470,GO:0005634,GO:0042802,GO:0044325,GO:0019904,GO:0019901,GO:0008134,GO:0031625,GO:0051683,GO:0090168,GO:0006605,GO:0010941,GO:0090128,GO:0008039	glutamatergic synapse|hippocampal mossy fiber to CA3 synapse|melanosome|nucleus|identical protein binding|ion channel binding|protein domain specific binding|protein kinase binding|transcription factor binding|ubiquitin protein ligase binding|establishment of Golgi localization|Golgi reassembly|protein targeting|regulation of cell death|regulation of synapse maturation|synaptic target recognition	bom04110,bom04114,bom04151,bom04390,bom05160,bom05161,bom05203	Cell cycle|Oocyte meiosis|PI3K-Akt signaling pathway|Hippo signaling pathway|Hepatitis C|Hepatitis B|Viral carcinogenesis
ENSBGRG00000015767	34.7984	16.3397	7.3567	292.064	280.636	339.08	Eef1a1		GO:0030864,GO:0005737,GO:0005829,GO:0043209,GO:0005730,GO:0005634,GO:0005886,GO:0032587,GO:0005516,GO:0008144,GO:0005525,GO:0003924,GO:0003729,GO:0019901,GO:0003746,GO:0000049,GO:0071364,GO:1903427,GO:0010942,GO:0010976,GO:0051260,GO:0006412,GO:0006414	cortical actin cytoskeleton|cytoplasm|cytosol|myelin sheath|nucleolus|nucleus|plasma membrane|ruffle membrane|calmodulin binding|drug binding|GTP binding|GTPase activity|mRNA binding|protein kinase binding|translation elongation factor activity|tRNA binding|cellular response to epidermal growth factor stimulus|negative regulation of reactive oxygen species biosynthetic process|positive regulation…
ENSBGRG00000002095	45.587	39.3888	28.944	291.815	271.878	275.568	TES	testin LIM domain protein [Source:HGNC Symbol;Acc:HGNC:14620]	GO:0005737,GO:0005829,GO:0005925,GO:0005886,GO:0032991,GO:0008270,GO:0008285	cytoplasm|cytosol|focal adhesion|plasma membrane|protein-containing complex|zinc ion binding|negative regulation of cell proliferation
ENSBGRG00000017307	5.96643	2.83415	3.58076	291.625	245.611	252.811	HSPA1L	heat shock protein family A (Hsp70) member 1 like [Source:HGNC Symbol;Acc:HGNC:5234]	GO:0044297,GO:0008180,GO:0005737,GO:0005829,GO:0002199,GO:0005524,GO:0016887,GO:0042623,GO:0031072,GO:0051787,GO:0044183,GO:0031625,GO:0051082,GO:0007339,GO:0034605,GO:0034620,GO:0051085,GO:1903955,GO:0042026,GO:0006986	cell body|COP9 signalosome|cytoplasm|cytosol|zona pellucida receptor complex|ATP binding|ATPase activity|ATPase activity, coupled|heat shock protein binding|misfolded protein binding|protein binding involved in protein folding|ubiquitin protein ligase binding|unfolded protein binding|binding of sperm to zona pellucida|cellular response to heat|cellular response to unfolded protein|chaperone cofac…	bom03040,bom04010,bom04141,bom04144,bom04213,bom04612,bom04915,bom05020,bom05134,bom05145,bom05162	Spliceosome|MAPK signaling pathway|Protein processing in endoplasmic reticulum|Endocytosis|Longevity regulating pathway - multiple species|Antigen processing and presentation|Estrogen signaling pathway|Prion disease|Legionellosis|Toxoplasmosis|Measles
ENSBGRG00000005582	5.51056	0.32422	0	291.622	237.112	197.587	BPIFA3	BPI fold containing family A member 3 [Source:HGNC Symbol;Acc:HGNC:16204]	GO:0005576,GO:0008289	extracellular region|lipid binding
ENSBGRG00000024965	28.2137	17.1403	13.1653	291.486	303.124	321.424	PHYHIPL	phytanoyl-CoA 2-hydroxylase interacting protein like [Source:HGNC Symbol;Acc:HGNC:29378]	GO:0005737	cytoplasm
ENSBGRG00000026920	8.68643	2.50892	1.77248	289.762	251.571	241.9
ENSBGRG00000013907	442.636	469.609	510.355	286.731	270.863	274.753	CNBP	CCHC-type zinc finger nucleic acid binding protein [Source:HGNC Symbol;Acc:HGNC:13164]	GO:0005829,GO:0005783,GO:0005634,GO:0001227,GO:0000977,GO:0008270,GO:0008284,GO:0045944,GO:0045893	cytosol|endoplasmic reticulum|nucleus|DNA-binding transcription repressor activity, RNA polymerase II-specific|RNA polymerase II regulatory region sequence-specific DNA binding|zinc ion binding|positive regulation of cell proliferation|positive regulation of transcription by RNA polymerase II|positive regulation of transcription, DNA-templated
ENSBGRG00000013181	225.001	179.76	183.516	286.217	260.962	314.284	TAF9	TATA-box binding protein associated factor 9 [Source:HGNC Symbol;Acc:HGNC:11542]	GO:0071339,GO:0000125,GO:0070761,GO:0000124,GO:0030914,GO:0005669,GO:0033276,GO:0033613,GO:0051117,GO:0070742,GO:0004402,GO:0002039,GO:0046982,GO:0003713,GO:0008134,GO:0044212,GO:0000492,GO:0043966,GO:0043066,GO:0032435,GO:0030307,GO:0060760,GO:0045944,GO:0050821,GO:0070555,GO:0051123,GO:0006366	MLL1 complex|PCAF complex|pre-snoRNP complex|SAGA complex|STAGA complex|transcription factor TFIID complex|transcription factor TFTC complex|activating transcription factor binding|ATPase binding|C2H2 zinc finger domain binding|histone acetyltransferase activity|p53 binding|protein heterodimerization activity|transcription coactivator activity|transcription factor binding|transcription regulatory…	bom03022	Basal transcription factors
ENSBGRG00000024877	226.676	207.362	190.546	286.075	238.962	236.266	NDUFB8		GO:0016021,GO:0005747,GO:0008137,GO:0006120,GO:0032981	integral component of membrane|mitochondrial respiratory chain complex I|NADH dehydrogenase (ubiquinone) activity|mitochondrial electron transport, NADH to ubiquinone|mitochondrial respiratory chain complex I assembly	bom00190,bom04714,bom04723,bom04932,bom05010,bom05012,bom05014,bom05016,bom05020,bom05022	Oxidative phosphorylation|Thermogenesis|Retrograde endocannabinoid signaling|Non-alcoholic fatty liver disease|Alzheimer disease|Parkinson disease|Amyotrophic lateral sclerosis|Huntington disease|Prion disease|Pathways of neurodegeneration - multiple diseases
ENSBGRG00000003059	53.5804	47.7817	41.8369	285.516	321.268	318.946	TRIM24	tripartite motif containing 24 [Source:HGNC Symbol;Acc:HGNC:11812]
ENSBGRG00000003124	486.721	433.162	506.177	284.855	310.755	333.681	RPL3		GO:0005730,GO:0005840,GO:0003735,GO:0000027,GO:0006412	nucleolus|ribosome|structural constituent of ribosome|ribosomal large subunit assembly|translation	bom03010,bom05171	Ribosome|Coronavirus disease - COVID-19
ENSBGRG00000000356	6.75962	5.53178	3.65726	284.845	248.309	237.985	SPATA18	spermatogenesis associated 18 [Source:HGNC Symbol;Acc:HGNC:29579]	GO:0005737,GO:0043231,GO:0005741,GO:0006974,GO:0035694,GO:0035695	cytoplasm|intracellular membrane-bounded organelle|mitochondrial outer membrane|cellular response to DNA damage stimulus|mitochondrial protein catabolic process|mitophagy by induced vacuole formation
ENSBGRG00000003539	709.862	727.89	915.248	284.323	321.267	294.179	RPL9		GO:0022625,GO:0019843,GO:0003735,GO:0002181	cytosolic large ribosomal subunit|rRNA binding|structural constituent of ribosome|cytoplasmic translation	bom03010,bom05171	Ribosome|Coronavirus disease - COVID-19
ENSBGRG00000022565	477.982	484.608	524.108	284.03	273.418	303.068	ARL6IP1	ADP ribosylation factor like GTPase 6 interacting protein 1 [Source:HGNC Symbol;Acc:HGNC:697]	GO:0005783,GO:0005789,GO:0030176,GO:0042802,GO:0006915,GO:0071787,GO:1990809,GO:0043066,GO:0043154,GO:0002038	endoplasmic reticulum|endoplasmic reticulum membrane|integral component of endoplasmic reticulum membrane|identical protein binding|apoptotic process|endoplasmic reticulum tubular network formation|endoplasmic reticulum tubular network membrane organization|negative regulation of apoptotic process|negative regulation of cysteine-type endopeptidase activity involved in apoptotic process|positive r…
ENSBGRG00000006703	134.07	120.522	118.243	283.966	253.153	262.606	PIGC		GO:0000506,GO:0016021,GO:0017176,GO:0006506	glycosylphosphatidylinositol-N-acetylglucosaminyltransferase (GPI-GnT) complex|integral component of membrane|phosphatidylinositol N-acetylglucosaminyltransferase activity|GPI anchor biosynthetic process	bom00563	Glycosylphosphatidylinositol (GPI)-anchor biosynthesis
ENSBGRG00000026667	189.512	162.226	175.405	283.663	244.509	261.354	SPINT2	serine peptidase inhibitor, Kunitz type 2 [Source:HGNC Symbol;Acc:HGNC:11247]	GO:0005737,GO:0005576,GO:0016021,GO:0005886,GO:0004866,GO:0004867,GO:0071711,GO:0071773,GO:0060672,GO:0007163,GO:2000146,GO:0022408,GO:2000178,GO:0001843	cytoplasm|extracellular region|integral component of membrane|plasma membrane|endopeptidase inhibitor activity|serine-type endopeptidase inhibitor activity|basement membrane organization|cellular response to BMP stimulus|epithelial cell morphogenesis involved in placental branching|establishment or maintenance of cell polarity|negative regulation of cell motility|negative regulation of cell-cell …
ENSBGRG00000001526	416.767	310.375	362.69	283.273	267.469	271.543	UBL5		GO:0005737,GO:0005634,GO:0031386,GO:0006464,GO:0000398	cytoplasm|nucleus|protein tag|cellular protein modification process|mRNA splicing, via spliceosome
ENSBGRG00000008819	167.539	159.596	161.156	282.497	278.605	248.588	TIMM8B	translocase of inner mitochondrial membrane 8 homolog B [Source:HGNC Symbol;Acc:HGNC:11818]	GO:0005743,GO:0005758,GO:0046872,GO:0072321	mitochondrial inner membrane|mitochondrial intermembrane space|metal ion binding|chaperone-mediated protein transport
ENSBGRG00000022045	205.021	224.978	248.698	281.603	272.33	258.652	ZFAND6	zinc finger AN1-type containing 6 [Source:HGNC Symbol;Acc:HGNC:30164]	GO:0003677,GO:0008270	DNA binding|zinc ion binding
ENSBGRG00000024688	288.682	289.647	298.816	281.513	281.79	269.648	HNRNPF	heterogeneous nuclear ribonucleoprotein F [Source:HGNC Symbol;Acc:HGNC:5039]	GO:0005654,GO:0005681,GO:0003727,GO:0006397,GO:0043484,GO:0008380	nucleoplasm|spliceosomal complex|single-stranded RNA binding|mRNA processing|regulation of RNA splicing|RNA splicing
ENSBGRG00000020745	63.8303	55.001	57.9798	280.21	256.795	267.473	PGP	phosphoglycolate phosphatase [Source:HGNC Symbol;Acc:HGNC:8909]	GO:0005829,GO:0000121,GO:0043136,GO:0000287,GO:0098519,GO:0016791,GO:0008967,GO:0004721,GO:0004725,GO:0016311,GO:0006114,GO:0006650,GO:0045721,GO:0035335,GO:0006470	cytosol|glycerol-1-phosphatase activity|glycerol-3-phosphatase activity|magnesium ion binding|nucleotide phosphatase activity, acting on free nucleotides|phosphatase activity|phosphoglycolate phosphatase activity|phosphoprotein phosphatase activity|protein tyrosine phosphatase activity|dephosphorylation|glycerol biosynthetic process|glycerophospholipid metabolic process|negative regulation of glu…	bom00630	Glyoxylate and dicarboxylate metabolism
ENSBGRG00000014350	199.695	192.416	224.232	279.919	251.049	262.488	PFDN1	prefoldin subunit 1 [Source:HGNC Symbol;Acc:HGNC:8866]	GO:0005829,GO:0016272,GO:0044183,GO:0051082	cytosol|prefoldin complex|protein binding involved in protein folding|unfolded protein binding
ENSBGRG00000010363	54.2272	39.8505	41.9923	279.906	309.173	350.334	GRINA	glutamate ionotropic receptor NMDA type subunit associated protein 1 [Source:HGNC Symbol;Acc:HGNC:4589]	GO:0005783,GO:0005794,GO:0016021,GO:0044325,GO:0032469,GO:1902236	endoplasmic reticulum|Golgi apparatus|integral component of membrane|ion channel binding|endoplasmic reticulum calcium ion homeostasis|negative regulation of endoplasmic reticulum stress-induced intrinsic apoptotic signaling pathway
ENSBGRG00000007125	98.9844	115.242	97.8217	278.866	271.469	262.835	MAPK3	mitogen-activated protein kinase 3 [Source:HGNC Symbol;Acc:HGNC:6877]			bom01521,bom01522,bom01524,bom04010,bom04012,bom04014,bom04015,bom04022,bom04024,bom04062,bom04066,bom04068,bom04071,bom04072,bom04114,bom04140,bom04150,bom04151,bom04210,bom04218,bom04261,bom04270,bom04350,bom04360,bom04370,bom04371,bom04380,bom04510,bom04520,bom04540,bom04550,bom04611,bom04620,bom04621,bom04625,bom04650,bom04657,bom04658,bom04659,bom04660,bom04662,bom04664,bom04666,bom04668,bom…	EGFR tyrosine kinase inhibitor resistance|Endocrine resistance|Platinum drug resistance|MAPK signaling pathway|ErbB signaling pathway|Ras signaling pathway|Rap1 signaling pathway|cGMP-PKG signaling pathway|cAMP signaling pathway|Chemokine signaling pathway|HIF-1 signaling pathway|FoxO signaling pathway|Sphingolipid signaling pathway|Phospholipase D signaling pathway|Oocyte meiosis|Autophagy - ani…
ENSBGRG00000003845	42.3206	18.7006	6.25334	278.112	227.063	262.396	PIFO		GO:0036064,GO:0031410,GO:0005802,GO:0030030,GO:0033674,GO:0031344	ciliary basal body|cytoplasmic vesicle|trans-Golgi network|cell projection organization|positive regulation of kinase activity|regulation of cell projection organization
ENSBGRG00000012872	265.851	239.96	304.41	277.957	259.22	281.343	YWHAQ		GO:0005737,GO:0032991,GO:0042802,GO:0019904,GO:0047485,GO:0045892	cytoplasm|protein-containing complex|identical protein binding|protein domain specific binding|protein N-terminus binding|negative regulation of transcription, DNA-templated	bom04110,bom04114,bom04151,bom04390,bom05160,bom05161,bom05203	Cell cycle|Oocyte meiosis|PI3K-Akt signaling pathway|Hippo signaling pathway|Hepatitis C|Hepatitis B|Viral carcinogenesis
ENSBGRG00000019113	28.852	31.8653	29.076	277.423	239.465	209.671	TFAM	transcription factor A, mitochondrial [Source:HGNC Symbol;Acc:HGNC:11741]	GO:0042645,GO:0003682,GO:0008301,GO:0003700,GO:0001018,GO:0006390,GO:0045893,GO:0006391	mitochondrial nucleoid|chromatin binding|DNA binding, bending|DNA-binding transcription factor activity|mitochondrial promoter sequence-specific DNA binding|mitochondrial transcription|positive regulation of transcription, DNA-templated|transcription initiation from mitochondrial promoter	bom04371,bom05016	Apelin signaling pathway|Huntington disease
ENSBGRG00000007655	1709.57	1969.76	1795.03	277.299	198.683	216.024			GO:0005576,GO:0004869	extracellular region|cysteine-type endopeptidase inhibitor activity
ENSBGRG00000024263	101.111	63.5191	57.4712	277.249	279.859	331.395	ZSWIM7	zinc finger SWIM-type containing 7 [Source:HGNC Symbol;Acc:HGNC:26993]	GO:0005634,GO:0097196,GO:0008270,GO:0000724,GO:0050821	nucleus|Shu complex|zinc ion binding|double-strand break repair via homologous recombination|protein stabilization
ENSBGRG00000010310	2.21991	0.881622	0.424664	277.051	317.754	280.293	C20orf173	chromosome 20 open reading frame 173 [Source:HGNC Symbol;Acc:HGNC:16166]
ENSBGRG00000026306	256.661	295.615	340.949	276.549	262.669	225.271	GHITM	growth hormone inducible transmembrane protein [Source:HGNC Symbol;Acc:HGNC:17281]	GO:0070062,GO:0016021,GO:0005743,GO:0005739,GO:0006915	extracellular exosome|integral component of membrane|mitochondrial inner membrane|mitochondrion|apoptotic process
ENSBGRG00000018491	73.0271	77.296	78.3926	275.691	243.433	234.543	CSNK1G2	casein kinase 1 gamma 2 [Source:HGNC Symbol;Acc:HGNC:2455]	GO:0005829,GO:0016020,GO:0005886,GO:0005524,GO:0000287,GO:0042277,GO:0051219,GO:0004674,GO:0006897,GO:0018105,GO:0018107,GO:0090263,GO:0046777,GO:0006468,GO:0007165,GO:0030148,GO:0016055	cytosol|membrane|plasma membrane|ATP binding|magnesium ion binding|peptide binding|phosphoprotein binding|protein serine/threonine kinase activity|endocytosis|peptidyl-serine phosphorylation|peptidyl-threonine phosphorylation|positive regulation of canonical Wnt signaling pathway|protein autophosphorylation|protein phosphorylation|signal transduction|sphingolipid biosynthetic process|Wnt signalin…	bom04340	Hedgehog signaling pathway
ENSBGRG00000019572	197.372	188.857	181.11	275.455	294.062	310.933	HNRNPUL1	heterogeneous nuclear ribonucleoprotein U like 1 [Source:HGNC Symbol;Acc:HGNC:17011]	GO:0005654,GO:0005634,GO:0019899,GO:0003723,GO:0000398,GO:0009615,GO:0006396	nucleoplasm|nucleus|enzyme binding|RNA binding|mRNA splicing, via spliceosome|response to virus|RNA processing	bom05164	Influenza A
ENSBGRG00000020380	2.09571	1.10973	0.874703	272.138	253.696	223.673		acrosomal vesicle protein 1 [Source:HGNC Symbol;Acc:HGNC:127]	GO:0001669	acrosomal vesicle
ENSBGRG00000003301	348.842	276.404	316.472	271.95	357.317	244.211	UBE2D3		GO:0010008,GO:0005886,GO:0005524,GO:0004842,GO:0006915,GO:0006281,GO:0043161,GO:0070979,GO:0070936,GO:0000209	endosome membrane|plasma membrane|ATP binding|ubiquitin-protein transferase activity|apoptotic process|DNA repair|proteasome-mediated ubiquitin-dependent protein catabolic process|protein K11-linked ubiquitination|protein K48-linked ubiquitination|protein polyubiquitination	bom04120,bom04141	Ubiquitin mediated proteolysis|Protein processing in endoplasmic reticulum
ENSBGRG00000016906	35.5682	22.548	23.1418	270.976	283.567	276.776	CDCA2	cell division cycle associated 2 [Source:HGNC Symbol;Acc:HGNC:14623]	GO:0005634,GO:0007049,GO:0051301,GO:0035307	nucleus|cell cycle|cell division|positive regulation of protein dephosphorylation
ENSBGRG00000013724	29.1039	21.7712	12.9475	270.643	236.37	280.055	Grk4	G protein-coupled receptor kinase 4 [Source:HGNC Symbol;Acc:HGNC:4543]	GO:0005938,GO:0005829,GO:0030425,GO:0043025,GO:0005524,GO:0004703,GO:0050254,GO:0002029,GO:0002031,GO:0006468,GO:0007165	cell cortex|cytosol|dendrite|neuronal cell body|ATP binding|G protein-coupled receptor kinase activity|rhodopsin kinase activity|desensitization of G protein-coupled receptor signaling pathway|G protein-coupled receptor internalization|protein phosphorylation|signal transduction	bom04062,bom04144,bom05032	Chemokine signaling pathway|Endocytosis|Morphine addiction
ENSBGRG00000017116	60.6358	57.3209	50.0998	269.854	231.065	228.883	VARS1	valyl-tRNA synthetase 1 [Source:HGNC Symbol;Acc:HGNC:12651]	GO:0005829,GO:0002161,GO:0005524,GO:0004832,GO:0006418,GO:0006438	cytosol|aminoacyl-tRNA editing activity|ATP binding|valine-tRNA ligase activity|tRNA aminoacylation for protein translation|valyl-tRNA aminoacylation	bom00970	Aminoacyl-tRNA biosynthesis
ENSBGRG00000021629	237.071	234.837	226.95	269.771	303.176	340.135	BRD2	bromodomain containing 2 [Source:HGNC Symbol;Acc:HGNC:1103]	GO:0005737,GO:0016607,GO:0003682,GO:0070577,GO:0006334,GO:0006357	cytoplasm|nuclear speck|chromatin binding|lysine-acetylated histone binding|nucleosome assembly|regulation of transcription by RNA polymerase II
ENSBGRG00000024361	188.609	177.529	198.771	269.316	245.178	243.481	BUD31	BUD31 homolog [Source:HGNC Symbol;Acc:HGNC:29629]	GO:0000790,GO:0005681,GO:0071007,GO:0035257,GO:0030374,GO:0000398,GO:2000825	nuclear chromatin|spliceosomal complex|U2-type catalytic step 2 spliceosome|nuclear hormone receptor binding|nuclear receptor transcription coactivator activity|mRNA splicing, via spliceosome|positive regulation of androgen receptor activity	bom03040	Spliceosome
ENSBGRG00000008195	2.76621	0.998713	0.192426	268.889	187.256	209.276	GALNTL5	polypeptide N-acetylgalactosaminyltransferase like 5 [Source:HGNC Symbol;Acc:HGNC:21725]	GO:0016021,GO:0031902,GO:0046872,GO:0007286	integral component of membrane|late endosome membrane|metal ion binding|spermatid development	bom00512,bom00514	Mucin type O-glycan biosynthesis|Other types of O-glycan biosynthesis
ENSBGRG00000002893	43.8479	12.2025	17.9597	268.821	231.838	203.196
ENSBGRG00000008861	79.2227	63.9278	61.793	268.48	280.57	250.165		chromosome 20 open reading frame 27 [Source:HGNC Symbol;Acc:HGNC:15873]
ENSBGRG00000015353	99.6133	80.9941	87.4922	267.956	284.434	262.588	Cul3	cullin 3 [Source:HGNC Symbol;Acc:HGNC:2553]	GO:0031463,GO:0031461,GO:0005737,GO:0000139,GO:0005634,GO:0036126,GO:0031208,GO:0031625,GO:0030030,GO:0048208,GO:0040016,GO:0006888,GO:0007229,GO:0071630,GO:0032467,GO:0043161,GO:0006513,GO:0000209,GO:0017145,GO:0006511	Cul3-RING ubiquitin ligase complex|cullin-RING ubiquitin ligase complex|cytoplasm|Golgi membrane|nucleus|sperm flagellum|POZ domain binding|ubiquitin protein ligase binding|cell projection organization|COPII vesicle coating|embryonic cleavage|ER to Golgi vesicle-mediated transport|integrin-mediated signaling pathway|nuclear protein quality control by the ubiquitin-proteasome system|positive regul…	bom04120,bom04340	Ubiquitin mediated proteolysis|Hedgehog signaling pathway
ENSBGRG00000019287	90.9777	77.6481	83.4701	267.775	252.343	270.304	POLR2I	RNA polymerase II subunit I [Source:HGNC Symbol;Acc:HGNC:9196]	GO:0005730,GO:0005654,GO:0005634,GO:0005665,GO:0003899,GO:0003676,GO:0008270,GO:0006370,GO:0008543,GO:0001193,GO:0006379,GO:0000398,GO:0060964,GO:0016070,GO:0042795,GO:0006366,GO:0006368,GO:0006367,GO:0006283	nucleolus|nucleoplasm|nucleus|RNA polymerase II, core complex|DNA-directed 5'-3' RNA polymerase activity|nucleic acid binding|zinc ion binding|7-methylguanosine mRNA capping|fibroblast growth factor receptor signaling pathway|maintenance of transcriptional fidelity during DNA-templated transcription elongation from RNA polymerase II promoter|mRNA cleavage|mRNA splicing, via spliceosome|regulation…	bom03020,bom05016	RNA polymerase|Huntington disease
ENSBGRG00000002496	167.45	131.237	138.58	267.58	252.797	259.332	H2AZ1		GO:0005719,GO:0005720,GO:0000786,GO:0031492,GO:0046982,GO:0000979,GO:0000980,GO:0000978,GO:0071392,GO:0045944	nuclear euchromatin|nuclear heterochromatin|nucleosome|nucleosomal DNA binding|protein heterodimerization activity|RNA polymerase II core promoter sequence-specific DNA binding|RNA polymerase II distal enhancer sequence-specific DNA binding|RNA polymerase II proximal promoter sequence-specific DNA binding|cellular response to estradiol stimulus|positive regulation of transcription by RNA polymera…	bom04217,bom05034,bom05322	Necroptosis|Alcoholism|Systemic lupus erythematosus
ENSBGRG00000021703	191.13	200.041	190.629	267.452	309.926	258.16	IPO5	importin 5 [Source:HGNC Symbol;Acc:HGNC:6402]	GO:0005737,GO:0016020,GO:0031965,GO:0034399,GO:0005643,GO:0005730,GO:0005634,GO:0005095,GO:0008139,GO:0008565,GO:0008536,GO:0003723,GO:0071230,GO:0045736,GO:0006607,GO:0042307,GO:0006610,GO:0016032	cytoplasm|membrane|nuclear membrane|nuclear periphery|nuclear pore|nucleolus|nucleus|GTPase inhibitor activity|nuclear localization sequence binding|protein transporter activity|Ran GTPase binding|RNA binding|cellular response to amino acid stimulus|negative regulation of cyclin-dependent protein serine/threonine kinase activity|NLS-bearing protein import into nucleus|positive regulation of prote…
ENSBGRG00000019080	66.1565	53.6363	56.83	266.828	240.654	296.096	TBPL1	TATA-box binding protein like 1 [Source:HGNC Symbol;Acc:HGNC:11589]	GO:0005737,GO:0005634,GO:0003677,GO:0006352	cytoplasm|nucleus|DNA binding|DNA-templated transcription, initiation	bom03022,bom05016,bom05017,bom05165,bom05166,bom05203	Basal transcription factors|Huntington disease|Spinocerebellar ataxia|Human papillomavirus infection|Human T-cell leukemia virus 1 infection|Viral carcinogenesis
ENSBGRG00000015147	270.721	242.633	261.623	266.532	253.374	205.763	SERP1	stress associated endoplasmic reticulum protein 1 [Source:HGNC Symbol;Acc:HGNC:10759]	GO:0005881,GO:0005789,GO:0016021,GO:0030968,GO:0006006,GO:0010259,GO:0048644,GO:0060124,GO:0032024,GO:0046622,GO:0045727,GO:0009791,GO:0006486,GO:0015031,GO:0001501	cytoplasmic microtubule|endoplasmic reticulum membrane|integral component of membrane|endoplasmic reticulum unfolded protein response|glucose metabolic process|multicellular organism aging|muscle organ morphogenesis|positive regulation of growth hormone secretion|positive regulation of insulin secretion|positive regulation of organ growth|positive regulation of translation|post-embryonic developm…
ENSBGRG00000014719	1328.16	1071.18	1463.37	265.744	254.236	247.099	HSPA8	heat shock protein family A (Hsp70) member 8 [Source:HGNC Symbol;Acc:HGNC:5241]	GO:0005776,GO:0030424,GO:0101031,GO:0005737,GO:0005829,GO:0030425,GO:0070062,GO:0098978,GO:0098690,GO:0005770,GO:0005764,GO:0042470,GO:0043209,GO:0005730,GO:0005634,GO:0048471,GO:0098684,GO:0005886,GO:0099524,GO:0099634,GO:0099523,GO:0000974,GO:1990904,GO:0005681,GO:0043195,GO:0000151,GO:0005524,GO:0016887,GO:0042623,GO:0055131,GO:0051087,GO:1990833,GO:0001664,GO:0031072,GO:0051787,GO:0001786,GO:…	autophagosome|axon|chaperone complex|cytoplasm|cytosol|dendrite|extracellular exosome|glutamatergic synapse|glycinergic synapse|late endosome|lysosome|melanosome|myelin sheath|nucleolus|nucleus|perinuclear region of cytoplasm|photoreceptor ribbon synapse|plasma membrane|postsynaptic cytosol|postsynaptic specialization membrane|presynaptic cytosol|Prp19 complex|ribonucleoprotein complex|spliceosom…	bom03040,bom04010,bom04141,bom04144,bom04213,bom04612,bom04915,bom05020,bom05134,bom05145,bom05162	Spliceosome|MAPK signaling pathway|Protein processing in endoplasmic reticulum|Endocytosis|Longevity regulating pathway - multiple species|Antigen processing and presentation|Estrogen signaling pathway|Prion disease|Legionellosis|Toxoplasmosis|Measles
ENSBGRG00000026400	240.526	269.086	320.644	265.171	237.135	246.554	UBA52	ubiquitin A-52 residue ribosomal protein fusion product 1 [Source:HGNC Symbol;Acc:HGNC:12458]	GO:0005737,GO:0022627,GO:0005634,GO:0031386,GO:0003735,GO:0031625,GO:0019941,GO:0016567,GO:0006412	cytoplasm|cytosolic small ribosomal subunit|nucleus|protein tag|structural constituent of ribosome|ubiquitin protein ligase binding|modification-dependent protein catabolic process|protein ubiquitination|translation	bom03010,bom04120,bom04137,bom05012,bom05022,bom05167,bom05171	Ribosome|Ubiquitin mediated proteolysis|Mitophagy - animal|Parkinson disease|Pathways of neurodegeneration - multiple diseases|Kaposi sarcoma-associated herpesvirus infection|Coronavirus disease - COVID-19
ENSBGRG00000014601	23.8257	15.9546	6.59916	265.078	254.786	254.726	CREM	cAMP responsive element modulator [Source:HGNC Symbol;Acc:HGNC:2352]	GO:0005634,GO:0005667,GO:0003700,GO:0000977,GO:0006687,GO:0000122,GO:0045944,GO:0007283	nucleus|transcription factor complex|DNA-binding transcription factor activity|RNA polymerase II regulatory region sequence-specific DNA binding|glycosphingolipid metabolic process|negative regulation of transcription by RNA polymerase II|positive regulation of transcription by RNA polymerase II|spermatogenesis	bom04261	Adrenergic signaling in cardiomyocytes
ENSBGRG00000022764	2.12699	0.816872	0.429245	264.837	244.466	226.683	Actl7b		GO:0005737,GO:0005856	cytoplasm|cytoskeleton
ENSBGRG00000021626	121.634	90.0492	94.6371	264.669	431.7	525.082	ELP5		GO:0005737,GO:0005829,GO:0033588,GO:0005634,GO:0030335,GO:0002098	cytoplasm|cytosol|Elongator holoenzyme complex|nucleus|positive regulation of cell migration|tRNA wobble uridine modification
ENSBGRG00000013794	24.5861	12.9365	5.39785	264.23	288.872	353.921
ENSBGRG00000012572	68.9901	39.3133	21.2812	264.044	246.078	326.346	ARL14EPL
ENSBGRG00000020408	465.004	384.014	367.663	263.032	252.829	267.832	NDUFA3	NADH:ubiquinone oxidoreductase subunit A3 [Source:HGNC Symbol;Acc:HGNC:7686]	GO:0016021,GO:0005747,GO:0032981,GO:0055114	integral component of membrane|mitochondrial respiratory chain complex I|mitochondrial respiratory chain complex I assembly|oxidation-reduction process	bom00190,bom04714,bom04723,bom04932,bom05010,bom05012,bom05014,bom05016,bom05020,bom05022	Oxidative phosphorylation|Thermogenesis|Retrograde endocannabinoid signaling|Non-alcoholic fatty liver disease|Alzheimer disease|Parkinson disease|Amyotrophic lateral sclerosis|Huntington disease|Prion disease|Pathways of neurodegeneration - multiple diseases
ENSBGRG00000005441	168.779	137.307	164.645	262.709	206.464	252.988	ATP6V1D	ATPase H+ transporting V1 subunit D [Source:HGNC Symbol;Acc:HGNC:13527]	GO:0016020,GO:0046961,GO:0060271,GO:0061512	membrane|proton-transporting ATPase activity, rotational mechanism|cilium assembly|protein localization to cilium	bom00190,bom04145,bom04150,bom04721,bom04966,bom05165,bom05323	Oxidative phosphorylation|Phagosome|mTOR signaling pathway|Synaptic vesicle cycle|Collecting duct acid secretion|Human papillomavirus infection|Rheumatoid arthritis
ENSBGRG00000003070	30.6999	40.2681	26.1494	262.476	255.276	205.774	SMIM14	small integral membrane protein 14 [Source:HGNC Symbol;Acc:HGNC:27321]	GO:0005783,GO:0005789,GO:0016021,GO:0001835	endoplasmic reticulum|endoplasmic reticulum membrane|integral component of membrane|blastocyst hatching
ENSBGRG00000018061	39.668	22.5027	16.2978	262.459	334.63	401.069	ZNF18	zinc finger protein 18 [Source:HGNC Symbol;Acc:HGNC:12969]	GO:0005634,GO:0003677,GO:0000981,GO:0046872	nucleus|DNA binding|DNA-binding transcription factor activity, RNA polymerase II-specific|metal ion binding
ENSBGRG00000023769	1488.78	1374.86	1559.21	261.047	296.408	342.234	PSAP	prosaposin [Source:HGNC Symbol;Acc:HGNC:9498]	GO:0005615,GO:0005764,GO:0007193,GO:0060742,GO:0060736,GO:0019216,GO:0006665	extracellular space|lysosome|adenylate cyclase-inhibiting G protein-coupled receptor signaling pathway|epithelial cell differentiation involved in prostate gland development|prostate gland growth|regulation of lipid metabolic process|sphingolipid metabolic process	bom00600,bom04142	Sphingolipid metabolism|Lysosome
ENSBGRG00000009442	62.7666	60.7319	26.5111	260.874	364.565	370.327	SLC2A3		GO:0042995,GO:0016021,GO:0005887,GO:0043204,GO:0005536,GO:0005355,GO:1904659	cell projection|integral component of membrane|integral component of plasma membrane|perikaryon|glucose binding|glucose transmembrane transporter activity|glucose transmembrane transport
ENSBGRG00000016190	508.005	482.588	594.748	258.811	268.07	264.974	RPL10A	ribosomal protein L10a [Source:HGNC Symbol;Acc:HGNC:10299]	GO:0022625,GO:0042788,GO:0003723,GO:0003735,GO:0002181,GO:0000470,GO:0006412	cytosolic large ribosomal subunit|polysomal ribosome|RNA binding|structural constituent of ribosome|cytoplasmic translation|maturation of LSU-rRNA|translation	bom03010,bom05171	Ribosome|Coronavirus disease - COVID-19
ENSBGRG00000022765	44.6881	24.5135	9.29573	258.762	296.354	328.835	LRRC37A3		GO:0016021	integral component of membrane
ENSBGRG00000018120	150.336	133.646	122.779	258.575	188.502	237.84	HSBP1		GO:0005634,GO:0003714	nucleus|transcription corepressor activity
ENSBGRG00000012181	43.2289	25.9656	14.9209	257.734	328.918	326.981	AGBL5	ATP/GTP binding protein like 5 [Source:HGNC Symbol;Acc:HGNC:26147]	GO:0005829,GO:0045171,GO:0030496,GO:0072686,GO:0005634,GO:0004181,GO:0015631,GO:0008270,GO:0051607,GO:0035611,GO:0035608	cytosol|intercellular bridge|midbody|mitotic spindle|nucleus|metallocarboxypeptidase activity|tubulin binding|zinc ion binding|defense response to virus|protein branching point deglutamylation|protein deglutamylation
ENSBGRG00000020003	389.324	434.995	487.807	257.733	256.396	244.288	RPL6		GO:0022625,GO:0042788,GO:0005791,GO:0003723,GO:0003735,GO:0002181,GO:0000027	cytosolic large ribosomal subunit|polysomal ribosome|rough endoplasmic reticulum|RNA binding|structural constituent of ribosome|cytoplasmic translation|ribosomal large subunit assembly	bom03010,bom05171	Ribosome|Coronavirus disease - COVID-19
ENSBGRG00000016912	34.6794	26.6628	26.9372	257.588	214.465	217.362	MEX3D	mex-3 RNA binding family member D [Source:HGNC Symbol;Acc:HGNC:16734]	GO:0005634,GO:0048471,GO:0017091,GO:0046872,GO:0003723,GO:0061157,GO:0010609	nucleus|perinuclear region of cytoplasm|AU-rich element binding|metal ion binding|RNA binding|mRNA destabilization|mRNA localization resulting in posttranscriptional regulation of gene expression
ENSBGRG00000020528	34.4265	24.9573	24.3916	257.177	249.732	276.543	KLHDC3	kelch domain containing 3 [Source:HGNC Symbol;Acc:HGNC:20704]	GO:0005737,GO:0000790,GO:0003682,GO:0051321	cytoplasm|nuclear chromatin|chromatin binding|meiotic cell cycle
ENSBGRG00000000202	286.825	312.687	318.656	256.643	236.703	224.381	Hnrnpa3		GO:0071013,GO:0005737,GO:1990124,GO:0043005,GO:0005654,GO:0005634,GO:0014069,GO:1990904,GO:0035770,GO:0003729,GO:0003723,GO:0051033,GO:0006397,GO:0051028,GO:0008380	catalytic step 2 spliceosome|cytoplasm|messenger ribonucleoprotein complex|neuron projection|nucleoplasm|nucleus|postsynaptic density|ribonucleoprotein complex|ribonucleoprotein granule|mRNA binding|RNA binding|RNA transmembrane transporter activity|mRNA processing|mRNA transport|RNA splicing	bom03040,bom05014	Spliceosome|Amyotrophic lateral sclerosis
ENSBGRG00000008204	441.57	432.635	423.765	256.099	240.317	230.336	DAD1	defender against cell death 1 [Source:HGNC Symbol;Acc:HGNC:2664]	GO:0016021,GO:0008250,GO:0004579,GO:0006915,GO:0001824,GO:0043066,GO:0006486,GO:0006487	integral component of membrane|oligosaccharyltransferase complex|dolichyl-diphosphooligosaccharide-protein glycotransferase activity|apoptotic process|blastocyst development|negative regulation of apoptotic process|protein glycosylation|protein N-linked glycosylation	bom00510,bom00513,bom04141	N-Glycan biosynthesis|Various types of N-glycan biosynthesis|Protein processing in endoplasmic reticulum
ENSBGRG00000025366	2.61325	1.23003	0.592487	256.046	222.884	188.276	FAM24A		GO:0005576	extracellular region
ENSBGRG00000017031	13.0657	6.78404	2.0229	255.927	264.883	273.778	GK		GO:0005737,GO:0005741,GO:0005739,GO:0005524,GO:0004370,GO:0019563,GO:0006071,GO:0046167,GO:0016310,GO:0006641	cytoplasm|mitochondrial outer membrane|mitochondrion|ATP binding|glycerol kinase activity|glycerol catabolic process|glycerol metabolic process|glycerol-3-phosphate biosynthetic process|phosphorylation|triglyceride metabolic process	bom00561,bom03320	Glycerolipid metabolism|PPAR signaling pathway
ENSBGRG00000024077	15.4237	7.52807	2.46305	255.109	221.732	249.512	TMEM225		GO:0002080,GO:0016021,GO:0010923	acrosomal membrane|integral component of membrane|negative regulation of phosphatase activity
ENSBGRG00000023833	1.66904	0.4419	0.638569	254.865	214.28	222.892
ENSBGRG00000024449	33.222	11.5923	4.96342	254.126	300.87	303.436	ZMYND10	zinc finger MYND-type containing 10 [Source:HGNC Symbol;Acc:HGNC:19412]	GO:0016324,GO:0034451,GO:0005737,GO:0046872,GO:0036159,GO:0044458,GO:0036158,GO:1905505	apical plasma membrane|centriolar satellite|cytoplasm|metal ion binding|inner dynein arm assembly|motile cilium assembly|outer dynein arm assembly|positive regulation of motile cilium assembly
ENSBGRG00000004420	37.0905	34.8373	32.4019	253.903	252.843	211.633	DDX20	DEAD-box helicase 20 [Source:HGNC Symbol;Acc:HGNC:2743]	GO:0005737,GO:0005856,GO:0005829,GO:0097504,GO:0016020,GO:0005654,GO:0005634,GO:0090571,GO:0032797,GO:0034719,GO:0005524,GO:0004004,GO:0003677,GO:0042826,GO:0030674,GO:0019904,GO:0070491,GO:0051170,GO:0008285,GO:0000122,GO:0048477,GO:0043065,GO:0050810,GO:0006396,GO:0000387,GO:0000244	cytoplasm|cytoskeleton|cytosol|Gemini of coiled bodies|membrane|nucleoplasm|nucleus|RNA polymerase II transcription repressor complex|SMN complex|SMN-Sm protein complex|ATP binding|ATP-dependent RNA helicase activity|DNA binding|histone deacetylase binding|protein binding, bridging|protein domain specific binding|repressing transcription factor binding|import into nucleus|negative regulation of c…	bom03013	RNA transport
ENSBGRG00000025424	2.22889	0.715305	0.413462	253.868	254.362	245.024	ACTL9	actin like 9 [Source:HGNC Symbol;Acc:HGNC:28494]	GO:0005737,GO:0005856	cytoplasm|cytoskeleton
ENSBGRG00000000944	111.368	54.4023	80.4671	253.681	252.712	285.251	DNAJB1		GO:0005829,GO:0005730,GO:0001671,GO:0051087,GO:0030544,GO:0003714,GO:0051082,GO:0051085,GO:0000122,GO:0097201	cytosol|nucleolus|ATPase activator activity|chaperone binding|Hsp70 protein binding|transcription corepressor activity|unfolded protein binding|chaperone cofactor-dependent protein refolding|negative regulation of transcription by RNA polymerase II|negative regulation of transcription from RNA polymerase II promoter in response to stress	bom04141,bom05164	Protein processing in endoplasmic reticulum|Influenza A
ENSBGRG00000011262	343.347	335.317	366.298	252.773	225.723	249.732	SRSF3	serine and arginine rich splicing factor 3 [Source:HGNC Symbol;Acc:HGNC:10785]	GO:0005737,GO:0016607,GO:0003723,GO:0045292,GO:0006406,GO:0000381,GO:0048024	cytoplasm|nuclear speck|RNA binding|mRNA cis splicing, via spliceosome|mRNA export from nucleus|regulation of alternative mRNA splicing, via spliceosome|regulation of mRNA splicing, via spliceosome	bom03040,bom05014,bom05168	Spliceosome|Amyotrophic lateral sclerosis|Herpes simplex virus 1 infection
ENSBGRG00000022169	23.7204	12.3747	4.70772	252.67	241.845	247.411	Ccdc136	coiled-coil domain containing 136 [Source:HGNC Symbol;Acc:HGNC:22225]	GO:0002080,GO:0016021,GO:0005739,GO:0001675,GO:0007338,GO:0007283	acrosomal membrane|integral component of membrane|mitochondrion|acrosome assembly|single fertilization|spermatogenesis
ENSBGRG00000016703	575.408	640.522	673.018	252.524	219.029	236.507	PPDPF		GO:0030154,GO:0007275	cell differentiation|multicellular organism development
ENSBGRG00000004178	32.2651	41.3442	34.5555	251.704	209.105	212.178	GLRX2		GO:0005739,GO:0051537,GO:0009055,GO:0046872,GO:0015035,GO:0045454	mitochondrion|2 iron, 2 sulfur cluster binding|electron transfer activity|metal ion binding|protein disulfide oxidoreductase activity|cell redox homeostasis
ENSBGRG00000020725	49.6375	58.7705	70.2742	251.495	211.042	193.412	GON7	GON7 subunit of KEOPS complex [Source:HGNC Symbol;Acc:HGNC:20356]	GO:0000408,GO:0005634	EKC/KEOPS complex|nucleus
ENSBGRG00000021768	54.3805	37.5852	28.0636	250.575	230.158	230.563	SYNGR4	synaptogyrin 4 [Source:HGNC Symbol;Acc:HGNC:11502]	GO:0016021,GO:0030672	integral component of membrane|synaptic vesicle membrane
ENSBGRG00000001584	9.5947	7.539	5.99974	250.372	199.656	207.398	MLLT11	MLLT11 transcription factor 7 cofactor [Source:HGNC Symbol;Acc:HGNC:16997]	GO:0005829,GO:0005622,GO:0005815,GO:0005654,GO:0097191,GO:0097193,GO:0043065,GO:0051901,GO:0090200,GO:0045893	cytosol|intracellular|microtubule organizing center|nucleoplasm|extrinsic apoptotic signaling pathway|intrinsic apoptotic signaling pathway|positive regulation of apoptotic process|positive regulation of mitochondrial depolarization|positive regulation of release of cytochrome c from mitochondria|positive regulation of transcription, DNA-templated
ENSBGRG00000023314	59.1252	46.2224	43.7615	250.014	202.809	201.155	SRSF12	serine and arginine rich splicing factor 12 [Source:HGNC Symbol;Acc:HGNC:21220]	GO:0005654,GO:0003723,GO:0050733,GO:0051082,GO:0000395,GO:0045292,GO:0048025,GO:0000381,GO:0000244	nucleoplasm|RNA binding|RS domain binding|unfolded protein binding|mRNA 5'-splice site recognition|mRNA cis splicing, via spliceosome|negative regulation of mRNA splicing, via spliceosome|regulation of alternative mRNA splicing, via spliceosome|spliceosomal tri-snRNP complex assembly
ENSBGRG00000021116	313.938	287.188	352.887	248.596	209.656	240.708	RPS21	ribosomal protein S21 [Source:HGNC Symbol;Acc:HGNC:10409]	GO:0098556,GO:0022627,GO:0042788,GO:0043022,GO:0003735,GO:0002181,GO:0000447,GO:0000461	cytoplasmic side of rough endoplasmic reticulum membrane|cytosolic small ribosomal subunit|polysomal ribosome|ribosome binding|structural constituent of ribosome|cytoplasmic translation|endonucleolytic cleavage in ITS1 to separate SSU-rRNA from 5.8S rRNA and LSU-rRNA from tricistronic rRNA transcript (SSU-rRNA, 5.8S rRNA, LSU-rRNA)|endonucleolytic cleavage to generate mature 3'-end of SSU-rRNA fr…	bom03010,bom05171	Ribosome|Coronavirus disease - COVID-19
ENSBGRG00000014893	39.7003	35.9364	33.5412	247.994	248.21	205.742	HMOX2				bom00860,bom04978	Porphyrin and chlorophyll metabolism|Mineral absorption
ENSBGRG00000014274	995.131	897.548	881.261	247.765	207.982	235.256	ATP6V0E1		GO:0016021,GO:0033179,GO:0046961,GO:0015991,GO:0055085	integral component of membrane|proton-transporting V-type ATPase, V0 domain|proton-transporting ATPase activity, rotational mechanism|ATP hydrolysis coupled proton transport|transmembrane transport	bom00190,bom04145,bom04721,bom04966,bom05165,bom05323	Oxidative phosphorylation|Phagosome|Synaptic vesicle cycle|Collecting duct acid secretion|Human papillomavirus infection|Rheumatoid arthritis
ENSBGRG00000003477	62.8343	51.7362	46.2836	246.928	252.177	256.975	GKAP1	G kinase anchoring protein 1 [Source:HGNC Symbol;Acc:HGNC:17496]	GO:0005794,GO:0042802,GO:2001275,GO:0046628,GO:0007165	Golgi apparatus|identical protein binding|positive regulation of glucose import in response to insulin stimulus|positive regulation of insulin receptor signaling pathway|signal transduction
ENSBGRG00000022341	3.80005	0.710196	0.532141	246.597	257.311	236.121	ACTRT2	actin related protein T2 [Source:HGNC Symbol;Acc:HGNC:24026]	GO:0005737,GO:0005856	cytoplasm|cytoskeleton
ENSBGRG00000014288	76.1373	32.3745	17.7553	246.354	260.561	278.758	LYPD4	LY6/PLAUR domain containing 4 [Source:HGNC Symbol;Acc:HGNC:28659]	GO:0031225,GO:0005886	anchored component of membrane|plasma membrane
ENSBGRG00000024663	762.015	820.31	791.95	245.993	254.162	233.932	PPIB	peptidylprolyl isomerase B [Source:HGNC Symbol;Acc:HGNC:9255]	GO:0034663,GO:0005788,GO:0042470,GO:0005634,GO:0048471,GO:0032991,GO:0005790,GO:0016018,GO:0003755,GO:0044877,GO:0070063,GO:0051082,GO:0060348,GO:0061077,GO:0044829,GO:0044794,GO:0040018,GO:0000413	endoplasmic reticulum chaperone complex|endoplasmic reticulum lumen|melanosome|nucleus|perinuclear region of cytoplasm|protein-containing complex|smooth endoplasmic reticulum|cyclosporin A binding|peptidyl-prolyl cis-trans isomerase activity|protein-containing complex binding|RNA polymerase binding|unfolded protein binding|bone development|chaperone-mediated protein folding|positive regulation by…
ENSBGRG00000003846	32.5616	37.6854	36.5853	245.937	207.954	198.522	COA8	cytochrome c oxidase assembly factor 8 [Source:HGNC Symbol;Acc:HGNC:20492]
ENSBGRG00000002794	2.03603	0.718752	0.173106	245.91	137.577	177.743	UBL4B	ubiquitin like 4B [Source:HGNC Symbol;Acc:HGNC:32309]	GO:0005737	cytoplasm
ENSBGRG00000010589	199.486	184.626	226.219	245.781	200.902	214.449	TXNL1	thioredoxin like 1 [Source:HGNC Symbol;Acc:HGNC:12436]	GO:0005737,GO:0005829,GO:0005634,GO:0000502,GO:0015036,GO:0045454	cytoplasm|cytosol|nucleus|proteasome complex|disulfide oxidoreductase activity|cell redox homeostasis
ENSBGRG00000008176	14.5808	16.9415	15.4648	245.586	232.489	209.311	Sgf29		GO:0005671,GO:0005634,GO:0000124,GO:0070461,GO:0019899,GO:0035064,GO:0047485,GO:0001135,GO:0016573,GO:0043966	Ada2/Gcn5/Ada3 transcription activator complex|nucleus|SAGA complex|SAGA-type complex|enzyme binding|methylated histone binding|protein N-terminus binding|RNA polymerase II transcription regulator recruiting activity|histone acetylation|histone H3 acetylation
ENSBGRG00000009087	112.361	82.9229	85.3225	245.248	269.449	310.881	PPM1G	protein phosphatase, Mg2+/Mn2+ dependent 1G [Source:HGNC Symbol;Acc:HGNC:9278]	GO:0005737,GO:0016020,GO:0005654,GO:0046872,GO:0004722,GO:0007050,GO:0035970	cytoplasm|membrane|nucleoplasm|metal ion binding|protein serine/threonine phosphatase activity|cell cycle arrest|peptidyl-threonine dephosphorylation
ENSBGRG00000021086	294.124	216.468	263.957	245.213	257.378	262.351	COX8C		GO:0016021,GO:0005743,GO:0004129	integral component of membrane|mitochondrial inner membrane|cytochrome-c oxidase activity	bom00190,bom04260,bom04714,bom04932,bom05010,bom05012,bom05014,bom05016,bom05020,bom05022	Oxidative phosphorylation|Cardiac muscle contraction|Thermogenesis|Non-alcoholic fatty liver disease|Alzheimer disease|Parkinson disease|Amyotrophic lateral sclerosis|Huntington disease|Prion disease|Pathways of neurodegeneration - multiple diseases
ENSBGRG00000022262	184.069	201.365	182.169	244.738	255.382	263.795	WBP2	WW domain binding protein 2 [Source:HGNC Symbol;Acc:HGNC:12738]	GO:0005737,GO:0000790,GO:0005634,GO:0031490,GO:0030331,GO:0000978,GO:0003713,GO:0071391,GO:0045184,GO:0045815,GO:0071442,GO:0033148,GO:0045944,GO:0050847,GO:0043627,GO:0032570	cytoplasm|nuclear chromatin|nucleus|chromatin DNA binding|estrogen receptor binding|RNA polymerase II proximal promoter sequence-specific DNA binding|transcription coactivator activity|cellular response to estrogen stimulus|establishment of protein localization|positive regulation of gene expression, epigenetic|positive regulation of histone H3-K14 acetylation|positive regulation of intracellular…
ENSBGRG00000001763	20.5049	19.7778	14.1116	244.4	184.06	177.45	DCUN1D1	defective in cullin neddylation 1 domain containing 1 [Source:HGNC Symbol;Acc:HGNC:18184]	GO:0005829,GO:0005634,GO:0000151,GO:0097602,GO:0031624,GO:0032182,GO:2000436,GO:0051443,GO:0043687,GO:0045116	cytosol|nucleus|ubiquitin ligase complex|cullin family protein binding|ubiquitin conjugating enzyme binding|ubiquitin-like protein binding|positive regulation of protein neddylation|positive regulation of ubiquitin-protein transferase activity|post-translational protein modification|protein neddylation
ENSBGRG00000024930	25.9056	28.0039	28.1422	244.307	188.168	190.495	ISG20L2	interferon stimulated exonuclease gene 20 like 2 [Source:HGNC Symbol;Acc:HGNC:25745]	GO:0005730,GO:0000175,GO:0003676,GO:0042254	nucleolus|3'-5'-exoribonuclease activity|nucleic acid binding|ribosome biogenesis
ENSBGRG00000013632	3.93367	1.99966	0.882937	244.105	222.353	202.064	ARRDC5	arrestin domain containing 5 [Source:HGNC Symbol;Acc:HGNC:31407]
ENSBGRG00000012390	20.9255	14.9141	13.1536	243.204	211.312	217.546	Fam78a	family with sequence similarity 78 member A [Source:HGNC Symbol;Acc:HGNC:25465]
ENSBGRG00000019555	14.7906	7.16544	7.86617	242.815	266.37	287.466	CCDC7
ENSBGRG00000013915	433.366	401.079	425.479	242.124	229.468	237.662	ATP5IF1	ATP synthase inhibitory factor subunit 1 [Source:HGNC Symbol;Acc:HGNC:871]	GO:0009986,GO:0005753,GO:0005739,GO:0043532,GO:0051117,GO:0042030,GO:0005516,GO:0042803,GO:0030218,GO:0006783,GO:0032780,GO:0001937,GO:0051346,GO:0051260,GO:0051289	cell surface|mitochondrial proton-transporting ATP synthase complex|mitochondrion|angiostatin binding|ATPase binding|ATPase inhibitor activity|calmodulin binding|protein homodimerization activity|erythrocyte differentiation|heme biosynthetic process|negative regulation of ATPase activity|negative regulation of endothelial cell proliferation|negative regulation of hydrolase activity|protein homool…
ENSBGRG00000013291	28.205	15.2737	5.62484	242.091	299.177	314.897	ADAM2	ADAM metallopeptidase domain 2 [Source:HGNC Symbol;Acc:HGNC:198]	GO:0016021,GO:0004222,GO:0007155,GO:0007338	integral component of membrane|metalloendopeptidase activity|cell adhesion|single fertilization
ENSBGRG00000018108	20.0849	10.3502	8.87192	241.363	202.032	180.273	PRR19	proline rich 19 [Source:HGNC Symbol;Acc:HGNC:33728]
ENSBGRG00000017385	1.32024	0.27964	0.538793	241.02	181.513	201.617	TEX37	testis expressed 37 [Source:HGNC Symbol;Acc:HGNC:26341]	GO:0005737,GO:0005634	cytoplasm|nucleus
ENSBGRG00000006481	182.762	166.203	171.347	241.015	253.361	262.255	calm		GO:0005622,GO:0005509,GO:0019722	intracellular|calcium ion binding|calcium-mediated signaling	bom04014,bom04015,bom04020,bom04022,bom04024,bom04070,bom04114,bom04218,bom04261,bom04270,bom04371,bom04625,bom04713,bom04720,bom04722,bom04728,bom04740,bom04744,bom04750,bom04910,bom04912,bom04915,bom04916,bom04921,bom04922,bom04924,bom04925,bom04970,bom04971,bom05010,bom05012,bom05022,bom05031,bom05034,bom05133,bom05152,bom05163,bom05167,bom05170,bom05200,bom05214,bom05418	Ras signaling pathway|Rap1 signaling pathway|Calcium signaling pathway|cGMP-PKG signaling pathway|cAMP signaling pathway|Phosphatidylinositol signaling system|Oocyte meiosis|Cellular senescence|Adrenergic signaling in cardiomyocytes|Vascular smooth muscle contraction|Apelin signaling pathway|C-type lectin receptor signaling pathway|Circadian entrainment|Long-term potentiation|Neurotrophin signali…
ENSBGRG00000006015	14.9022	7.4176	2.05254	240.285	232.876	258.327	ACR		GO:0001669,GO:0004040,GO:0008144,GO:0042806,GO:0005537,GO:0004252,GO:0007340,GO:0007190,GO:0007338	acrosomal vesicle|amidase activity|drug binding|fucose binding|mannose binding|serine-type endopeptidase activity|acrosome reaction|activation of adenylate cyclase activity|single fertilization
ENSBGRG00000023843	3.12945	0.87217	0.210056	239.77	218.213	212.298	Fscn3	fascin actin-bundling protein 3 [Source:HGNC Symbol;Acc:HGNC:3961]	GO:0015629,GO:0005737,GO:0003779,GO:0051015,GO:0030674,GO:0030036,GO:0051017,GO:0016477,GO:0007163,GO:0007286	actin cytoskeleton|cytoplasm|actin binding|actin filament binding|protein binding, bridging|actin cytoskeleton organization|actin filament bundle assembly|cell migration|establishment or maintenance of cell polarity|spermatid development
ENSBGRG00000023779	16.0943	11.7182	4.44718	239.47	235.628	241.033	CCDC157
ENSBGRG00000018498	603.3	679.83	681.244	237.519	459.331	468.769	PEBP1		GO:0045177,GO:0043679,GO:0009986,GO:0005615,GO:0005794,GO:0005741,GO:0005739,GO:0043209,GO:0043025,GO:0008021,GO:0005524,GO:0008289,GO:0051019,GO:0004867,GO:0005102,GO:0007568,GO:0021766,GO:0000165,GO:0043409,GO:0060409,GO:0043950,GO:0045840,GO:0001505,GO:0002026,GO:0014823,GO:0051592,GO:0051591,GO:0051412,GO:0045471,GO:0009408,GO:0010243,GO:0006979,GO:0009636,GO:0009611,GO:0048240	apical part of cell|axon terminus|cell surface|extracellular space|Golgi apparatus|mitochondrial outer membrane|mitochondrion|myelin sheath|neuronal cell body|synaptic vesicle|ATP binding|lipid binding|mitogen-activated protein kinase binding|serine-type endopeptidase inhibitor activity|signaling receptor binding|aging|hippocampus development|MAPK cascade|negative regulation of MAPK cascade|posit…
ENSBGRG00000006155	162.061	142.513	135.924	237.434	237.642	227.912	TMEM230		GO:0005776,GO:0030054,GO:0005769,GO:0016021,GO:0005770,GO:0055037,GO:0008021,GO:0005802,GO:0048489	autophagosome|cell junction|early endosome|integral component of membrane|late endosome|recycling endosome|synaptic vesicle|trans-Golgi network|synaptic vesicle transport
ENSBGRG00000023560	18.4035	9.04901	2.75683	237.238	183.637	217.313	PDCL2	phosducin like 2 [Source:HGNC Symbol;Acc:HGNC:29524]
ENSBGRG00000022872	479.221	368.028	490.196	236.955	173.522	163.836	POLR2L	RNA polymerase II subunit L [Source:HGNC Symbol;Acc:HGNC:9199]	GO:0005634,GO:0005736,GO:0005665,GO:0005666,GO:0003677,GO:0003899,GO:0008270,GO:0006360,GO:0006366,GO:0006383	nucleus|RNA polymerase I complex|RNA polymerase II, core complex|RNA polymerase III complex|DNA binding|DNA-directed 5'-3' RNA polymerase activity|zinc ion binding|transcription by RNA polymerase I|transcription by RNA polymerase II|transcription by RNA polymerase III
ENSBGRG00000006538	58.5916	42.2385	47.1935	236.911	176.331	232.634		chromosome 9 open reading frame 116 [Source:HGNC Symbol;Acc:HGNC:28435]	GO:0005634,GO:0006974,GO:0071494,GO:0007368,GO:0010468	nucleus|cellular response to DNA damage stimulus|cellular response to UV-C|determination of left/right symmetry|regulation of gene expression
ENSBGRG00000011308	1.21975	0.117434	0.226265	236.473	166.538	209.394	Stpg3
ENSBGRG00000026448	58.3874	54.781	48.2834	236.455	242.394	249.743	ANKRD13A	ankyrin repeat domain 13A [Source:HGNC Symbol;Acc:HGNC:21268]	GO:0005770,GO:0005886	late endosome|plasma membrane
ENSBGRG00000017551	67.0541	48.2368	41.4803	236.339	254.921	285.858	Btbd1	BTB domain containing 1 [Source:HGNC Symbol;Acc:HGNC:1120]	GO:0005829,GO:0000932,GO:0032991,GO:0007517,GO:0022008,GO:0016567	cytosol|P-body|protein-containing complex|muscle organ development|neurogenesis|protein ubiquitination
ENSBGRG00000001864	103.554	101.351	103.059	236.179	214.224	167.427	UBE2R2	ubiquitin conjugating enzyme E2 R2 [Source:HGNC Symbol;Acc:HGNC:19907]	GO:0005524,GO:0004842,GO:0070936,GO:0006513	ATP binding|ubiquitin-protein transferase activity|protein K48-linked ubiquitination|protein monoubiquitination	bom04120	Ubiquitin mediated proteolysis
ENSBGRG00000011126	2.68751	0.569241	0.438711	235.716	187.022	209.116	Lrrc18	leucine rich repeat containing 18 [Source:HGNC Symbol;Acc:HGNC:23199]	GO:0005737,GO:0034702,GO:0005225,GO:0098656	cytoplasm|ion channel complex|volume-sensitive anion channel activity|anion transmembrane transport
ENSBGRG00000006709	75.9902	83.5125	69.3238	235.55	207.722	205.127	PSME3	proteasome activator subunit 3 [Source:HGNC Symbol;Acc:HGNC:9570]	GO:0005737,GO:0005829,GO:0005654,GO:0008537,GO:0061133,GO:0042802,GO:0097371,GO:0002039,GO:0006915,GO:0007049,GO:2001237,GO:0010950,GO:2000045,GO:0061136	cytoplasm|cytosol|nucleoplasm|proteasome activator complex|endopeptidase activator activity|identical protein binding|MDM2/MDM4 family protein binding|p53 binding|apoptotic process|cell cycle|negative regulation of extrinsic apoptotic signaling pathway|positive regulation of endopeptidase activity|regulation of G1/S transition of mitotic cell cycle|regulation of proteasomal protein catabolic proc…	bom03050,bom04612,bom05160	Proteasome|Antigen processing and presentation|Hepatitis C
ENSBGRG00000021615	5.87033	1.52117	1.21059	235.469	166.993	175.737	THEGL	theg spermatid protein like [Source:HGNC Symbol;Acc:HGNC:43771]
ENSBGRG00000015731	560.353	570.456	606.136	235.261	213.175	231.753	EIF4A1	eukaryotic translation initiation factor 4A1 [Source:HGNC Symbol;Acc:HGNC:3282]	GO:0005737,GO:0005829,GO:0016281,GO:0070062,GO:0016020,GO:0005524,GO:0004004,GO:0003725,GO:0004386,GO:0003729,GO:0003723,GO:0000339,GO:0008135,GO:0003743,GO:0006413,GO:0016032	cytoplasm|cytosol|eukaryotic translation initiation factor 4F complex|extracellular exosome|membrane|ATP binding|ATP-dependent RNA helicase activity|double-stranded RNA binding|helicase activity|mRNA binding|RNA binding|RNA cap binding|translation factor activity, RNA binding|translation initiation factor activity|translational initiation|viral process	bom03013	RNA transport
ENSBGRG00000019978	169.978	154.061	163.882	235.203	237.848	258.605	ERO1B	endoplasmic reticulum oxidoreductase 1 beta [Source:HGNC Symbol;Acc:HGNC:14355]	GO:0005783,GO:0005789,GO:0016491,GO:0016671,GO:0003756,GO:0015035,GO:0051082,GO:0019471,GO:0045454,GO:0030198,GO:0042593,GO:0030070,GO:0006457,GO:0034975,GO:0022417	endoplasmic reticulum|endoplasmic reticulum membrane|oxidoreductase activity|oxidoreductase activity, acting on a sulfur group of donors, disulfide as acceptor|protein disulfide isomerase activity|protein disulfide oxidoreductase activity|unfolded protein binding|4-hydroxyproline metabolic process|cell redox homeostasis|extracellular matrix organization|glucose homeostasis|insulin processing|prot…	bom04141	Protein processing in endoplasmic reticulum
ENSBGRG00000001436	101.495	107.868	109.771	233.989	207.311	205.666	BAG1	BCL2 associated athanogene 1 [Source:HGNC Symbol;Acc:HGNC:937]			bom04141	Protein processing in endoplasmic reticulum
ENSBGRG00000019732	75.7863	63.9737	70.6102	233.197	221.7	253.269	MTCH2	mitochondrial carrier 2 [Source:HGNC Symbol;Acc:HGNC:17587]	GO:0016021,GO:0005743,GO:0005739,GO:0043065	integral component of membrane|mitochondrial inner membrane|mitochondrion|positive regulation of apoptotic process
ENSBGRG00000015330	103.373	90.7745	76.5765	233.137	222.617	232.771	NDUFAF3	NADH:ubiquinone oxidoreductase complex assembly factor 3 [Source:HGNC Symbol;Acc:HGNC:29918]	GO:0005743,GO:0005634,GO:0032981	mitochondrial inner membrane|nucleus|mitochondrial respiratory chain complex I assembly	bom04714	Thermogenesis
ENSBGRG00000009171	325.498	251.3	318.092	233.126	233.165	252.074	CCT4	chaperonin containing TCP1 subunit 4 [Source:HGNC Symbol;Acc:HGNC:1617]	GO:0005832,GO:0005929,GO:0042470,GO:0005815,GO:0005524,GO:0051082,GO:0006457	chaperonin-containing T-complex|cilium|melanosome|microtubule organizing center|ATP binding|unfolded protein binding|protein folding
ENSBGRG00000001523	243.465	196.178	215.241	232.398	227.158	223.785	LSM7	LSM7 homolog, U6 small nuclear RNA and mRNA degradation associated [Source:HGNC Symbol;Acc:HGNC:20470]	GO:0071013,GO:0005829,GO:1990726,GO:0120115,GO:0005654,GO:0005634,GO:0005689,GO:0071005,GO:0071004,GO:0046540,GO:0005688,GO:0017070,GO:0043928,GO:0000398	catalytic step 2 spliceosome|cytosol|Lsm1-7-Pat1 complex|Lsm2-8 complex|nucleoplasm|nucleus|U12-type spliceosomal complex|U2-type precatalytic spliceosome|U2-type prespliceosome|U4/U6 x U5 tri-snRNP complex|U6 snRNP|U6 snRNA binding|exonucleolytic nuclear-transcribed mRNA catabolic process involved in deadenylation-dependent decay|mRNA splicing, via spliceosome	bom03018,bom03040	RNA degradation|Spliceosome
ENSBGRG00000006880	178.335	95.8963	97.2176	232.356	220.315	232.724	SYCE2	synaptonemal complex central element protein 2 [Source:HGNC Symbol;Acc:HGNC:27411]	GO:0000801,GO:0005634,GO:0051301,GO:0007130	central element|nucleus|cell division|synaptonemal complex assembly
ENSBGRG00000001910	17.8539	7.93034	4.30367	232.348	229.291	274.516	IZUMO4	IZUMO family member 4 [Source:HGNC Symbol;Acc:HGNC:26950]	GO:0005576	extracellular region
ENSBGRG00000013560	292.156	302.806	316.131	232.252	222.14	245.864	Rack1		GO:0005737,GO:0005829,GO:0022627,GO:0030425,GO:0016020,GO:0030496,GO:0043025,GO:0005634,GO:0043204,GO:0048471,GO:0001891,GO:0015935,GO:0019899,GO:0005080,GO:0030292,GO:0030971,GO:0043022,GO:0042169,GO:0006915,GO:0007049,GO:0071363,GO:0007369,GO:0030308,GO:0050765,GO:0017148,GO:0030178,GO:0001649,GO:0043065,GO:0030335,GO:2000543,GO:0042998,GO:0043547,GO:0032436,GO:0032464,GO:0001934,GO:0007205,GO:…	cytoplasm|cytosol|cytosolic small ribosomal subunit|dendrite|membrane|midbody|neuronal cell body|nucleus|perikaryon|perinuclear region of cytoplasm|phagocytic cup|small ribosomal subunit|enzyme binding|protein kinase C binding|protein tyrosine kinase inhibitor activity|receptor tyrosine kinase binding|ribosome binding|SH2 domain binding|apoptotic process|cell cycle|cellular response to growth fac…	bom05162	Measles
ENSBGRG00000011708	110.487	94.0884	106.996	231.99	234.905	251.739	ARL14EP		GO:0005829,GO:0005925,GO:0043231,GO:0005730,GO:0005886	cytosol|focal adhesion|intracellular membrane-bounded organelle|nucleolus|plasma membrane
ENSBGRG00000021877	1.78197	0.73391	0.303012	231.82	208.399	194.5	Nt5c1b		GO:0005829,GO:0008253,GO:0000287,GO:0000166,GO:0046085,GO:0009116,GO:0009117	cytosol|5'-nucleotidase activity|magnesium ion binding|nucleotide binding|adenosine metabolic process|nucleoside metabolic process|nucleotide metabolic process	bom00230,bom00240,bom00760	Purine metabolism|Pyrimidine metabolism|Nicotinate and nicotinamide metabolism
ENSBGRG00000007324	9.10362	9.27932	9.31292	231.429	232.116	219.267	SPATA20	spermatogenesis associated 20 [Source:HGNC Symbol;Acc:HGNC:26125]	GO:0005576,GO:0003824,GO:0030154,GO:0007275,GO:0007283	extracellular region|catalytic activity|cell differentiation|multicellular organism development|spermatogenesis
ENSBGRG00000011685	18.983	13.656	4.29266	230.174	243.518	268.393	LCA5L	lebercilin LCA5 like [Source:HGNC Symbol;Acc:HGNC:1255]	GO:0005930,GO:0042073	axoneme|intraciliary transport
ENSBGRG00000013489	30.4471	15.0349	11.4697	230.13	217.535	218.215	CALR3	calreticulin 3 [Source:HGNC Symbol;Acc:HGNC:20407]	GO:0005788,GO:0005509,GO:0030246,GO:0051082,GO:0030154,GO:0006457,GO:0007283	endoplasmic reticulum lumen|calcium ion binding|carbohydrate binding|unfolded protein binding|cell differentiation|protein folding|spermatogenesis
ENSBGRG00000015403	54.4098	39.093	38.8584	230.043	226.359	269.001	CYB5D2	cytochrome b5 domain containing 2 [Source:HGNC Symbol;Acc:HGNC:28471]	GO:0005576,GO:0020037,GO:0045666	extracellular region|heme binding|positive regulation of neuron differentiation
ENSBGRG00000004034	49.4049	32.1092	26.2677	229.378	251.126	274.436	REEP2	receptor accessory protein 2 [Source:HGNC Symbol;Acc:HGNC:17975]	GO:0005881,GO:0005783,GO:0005789,GO:0005887,GO:0031883,GO:0071786,GO:0032596,GO:0032386,GO:0050913,GO:0050916	cytoplasmic microtubule|endoplasmic reticulum|endoplasmic reticulum membrane|integral component of plasma membrane|taste receptor binding|endoplasmic reticulum tubular network organization|protein transport into membrane raft|regulation of intracellular transport|sensory perception of bitter taste|sensory perception of sweet taste
ENSBGRG00000023782	35.9554	19.6866	17.6082	229.083	221.802	245.384	Khdrbs3	KH RNA binding domain containing, signal transduction associated 3 [Source:HGNC Symbol;Acc:HGNC:18117]	GO:0005654,GO:0005634,GO:0042802,GO:0019904,GO:0003723,GO:0017124,GO:0003727,GO:0006397,GO:0033120,GO:0051259,GO:0048024	nucleoplasm|nucleus|identical protein binding|protein domain specific binding|RNA binding|SH3 domain binding|single-stranded RNA binding|mRNA processing|positive regulation of RNA splicing|protein complex oligomerization|regulation of mRNA splicing, via spliceosome
ENSBGRG00000005564	402.678	351.948	390.275	228.985	205.126	214.553	Snrpg		GO:0071013,GO:0005829,GO:0034709,GO:0043186,GO:0034719,GO:0005685,GO:0005689,GO:0005686,GO:0071004,GO:0005687,GO:0005682,GO:0005683,GO:0003723,GO:1990446,GO:0000398,GO:0000387	catalytic step 2 spliceosome|cytosol|methylosome|P granule|SMN-Sm protein complex|U1 snRNP|U12-type spliceosomal complex|U2 snRNP|U2-type prespliceosome|U4 snRNP|U5 snRNP|U7 snRNP|RNA binding|U1 snRNP binding|mRNA splicing, via spliceosome|spliceosomal snRNP assembly	bom03040	Spliceosome
ENSBGRG00000011703	64.4896	54.0556	46.5874	228.385	247.464	261.998	RANBP9	RAN binding protein 9 [Source:HGNC Symbol;Acc:HGNC:13727]
ENSBGRG00000002329	2.49851	1.32303	0.695216	228.228	228.275	193.947	SPATA46	spermatogenesis associated 46 [Source:HGNC Symbol;Acc:HGNC:27648]	GO:0031965,GO:0030154,GO:0007342,GO:0007283	nuclear membrane|cell differentiation|fusion of sperm to egg plasma membrane involved in single fertilization|spermatogenesis
ENSBGRG00000018925	178.192	169.938	169.094	227.953	213.314	242.905			GO:0005622,GO:0005509,GO:0019722	intracellular|calcium ion binding|calcium-mediated signaling	bom04014,bom04015,bom04020,bom04022,bom04024,bom04070,bom04114,bom04218,bom04261,bom04270,bom04371,bom04625,bom04713,bom04720,bom04722,bom04728,bom04740,bom04744,bom04750,bom04910,bom04912,bom04915,bom04916,bom04921,bom04922,bom04924,bom04925,bom04970,bom04971,bom05010,bom05012,bom05022,bom05031,bom05034,bom05133,bom05152,bom05163,bom05167,bom05170,bom05200,bom05214,bom05418	Ras signaling pathway|Rap1 signaling pathway|Calcium signaling pathway|cGMP-PKG signaling pathway|cAMP signaling pathway|Phosphatidylinositol signaling system|Oocyte meiosis|Cellular senescence|Adrenergic signaling in cardiomyocytes|Vascular smooth muscle contraction|Apelin signaling pathway|C-type lectin receptor signaling pathway|Circadian entrainment|Long-term potentiation|Neurotrophin signali…
ENSBGRG00000001900	83.6415	53.8531	70.7968	227.169	211.378	193.93	Fxr1	FMR1 autosomal homolog 1 [Source:HGNC Symbol;Acc:HGNC:4023]	GO:0030424,GO:0043034,GO:0005737,GO:0036464,GO:0005829,GO:0030425,GO:0043197,GO:0098978,GO:0043025,GO:0005634,GO:0048471,GO:0005844,GO:0098794,GO:0014069,GO:0035770,GO:0002151,GO:0003730,GO:0003729,GO:0046982,GO:0042803,GO:0033592,GO:0045182,GO:0030154,GO:0007517,GO:0017148,GO:2000637,GO:0045727,GO:0043488	axon|costamere|cytoplasm|cytoplasmic ribonucleoprotein granule|cytosol|dendrite|dendritic spine|glutamatergic synapse|neuronal cell body|nucleus|perinuclear region of cytoplasm|polysome|postsynapse|postsynaptic density|ribonucleoprotein granule|G-quadruplex RNA binding|mRNA 3'-UTR binding|mRNA binding|protein heterodimerization activity|protein homodimerization activity|RNA strand annealing activ…	bom03013	RNA transport
ENSBGRG00000018355	7.31094	3.554	1.10051	226.55	231.725	190.064		chromosome 17 open reading frame 64 [Source:HGNC Symbol;Acc:HGNC:26990]
ENSBGRG00000026638	183.357	161.736	163.661	225.956	247.517	274.545	PSMD8	proteasome 26S subunit, non-ATPase 8 [Source:HGNC Symbol;Acc:HGNC:9566]	GO:0005829,GO:0005654,GO:0005634,GO:0022624,GO:0000502,GO:0005838,GO:0008541,GO:0043687,GO:0043161,GO:0016579	cytosol|nucleoplasm|nucleus|proteasome accessory complex|proteasome complex|proteasome regulatory particle|proteasome regulatory particle, lid subcomplex|post-translational protein modification|proteasome-mediated ubiquitin-dependent protein catabolic process|protein deubiquitination	bom03050,bom05010,bom05012,bom05014,bom05016,bom05017,bom05020,bom05022,bom05169	Proteasome|Alzheimer disease|Parkinson disease|Amyotrophic lateral sclerosis|Huntington disease|Spinocerebellar ataxia|Prion disease|Pathways of neurodegeneration - multiple diseases|Epstein-Barr virus infection
ENSBGRG00000020263	70.5236	50.7315	64.4854	225.463	265.941	258.963	PPP1R11	protein phosphatase 1 regulatory inhibitor subunit 11 [Source:HGNC Symbol;Acc:HGNC:9285]	GO:0005737,GO:0005634,GO:0008157,GO:0004865,GO:0061630,GO:0050830,GO:0050710,GO:0032515,GO:0035308,GO:0006511	cytoplasm|nucleus|protein phosphatase 1 binding|protein serine/threonine phosphatase inhibitor activity|ubiquitin protein ligase activity|defense response to Gram-positive bacterium|negative regulation of cytokine secretion|negative regulation of phosphoprotein phosphatase activity|negative regulation of protein dephosphorylation|ubiquitin-dependent protein catabolic process
ENSBGRG00000004115	93.8887	79.3902	96.8946	225.444	193.385	213.119	NRDC	nardilysin convertase [Source:HGNC Symbol;Acc:HGNC:7995]	GO:0009986,GO:0005829,GO:0005739,GO:0048408,GO:0046872,GO:0004222,GO:0016477,GO:0008283,GO:0120163,GO:0007528,GO:0051044,GO:0006508,GO:0052548	cell surface|cytosol|mitochondrion|epidermal growth factor binding|metal ion binding|metalloendopeptidase activity|cell migration|cell proliferation|negative regulation of cold-induced thermogenesis|neuromuscular junction development|positive regulation of membrane protein ectodomain proteolysis|proteolysis|regulation of endopeptidase activity
ENSBGRG00000006294	68.6791	70.3202	65.0549	224.752	231.138	232.395	KCMF1	potassium channel modulatory factor 1 [Source:HGNC Symbol;Acc:HGNC:20589]	GO:0003676,GO:0016740,GO:0008270	nucleic acid binding|transferase activity|zinc ion binding
ENSBGRG00000007091	622.505	548.934	731.302	223.995	200.336	211.908	HSP90AB1	heat shock protein 90 alpha family class B member 1 [Source:HGNC Symbol;Acc:HGNC:5258]	GO:0034751,GO:0005737,GO:0005576,GO:0042470,GO:0005739,GO:0005634,GO:0005886,GO:0005524,GO:0046983,GO:0051082,GO:0071157,GO:0032435,GO:1901389,GO:0030511,GO:0006457	aryl hydrocarbon receptor complex|cytoplasm|extracellular region|melanosome|mitochondrion|nucleus|plasma membrane|ATP binding|protein dimerization activity|unfolded protein binding|negative regulation of cell cycle arrest|negative regulation of proteasomal ubiquitin-dependent protein catabolic process|negative regulation of transforming growth factor beta activation|positive regulation of transfo…	bom04141,bom04151,bom04217,bom04612,bom04621,bom04657,bom04659,bom04914,bom04915,bom05132,bom05200,bom05215,bom05418	Protein processing in endoplasmic reticulum|PI3K-Akt signaling pathway|Necroptosis|Antigen processing and presentation|NOD-like receptor signaling pathway|IL-17 signaling pathway|Th17 cell differentiation|Progesterone-mediated oocyte maturation|Estrogen signaling pathway|Salmonella infection|Pathways in cancer|Prostate cancer|Fluid shear stress and atherosclerosis
ENSBGRG00000014512	97.6565	74.7099	87.281	223.964	239.524	249.602	Higd2a		GO:0016021,GO:0005743,GO:0005739,GO:0097250,GO:0043066,GO:0055114	integral component of membrane|mitochondrial inner membrane|mitochondrion|mitochondrial respiratory chain supercomplex assembly|negative regulation of apoptotic process|oxidation-reduction process
ENSBGRG00000020806	116.681	110.728	120.984	223.573	193.238	225.428	VDAC2		GO:0001669,GO:0042645,GO:0005741,GO:0005739,GO:0043209,GO:0046930,GO:0000166,GO:0015288,GO:0008308,GO:0007339,GO:2001243,GO:0032272	acrosomal vesicle|mitochondrial nucleoid|mitochondrial outer membrane|mitochondrion|myelin sheath|pore complex|nucleotide binding|porin activity|voltage-gated anion channel activity|binding of sperm to zona pellucida|negative regulation of intrinsic apoptotic signaling pathway|negative regulation of protein polymerization	bom04020,bom04022,bom04216,bom04217,bom04218,bom04621,bom04979,bom05010,bom05012,bom05016,bom05017,bom05020,bom05022,bom05166	Calcium signaling pathway|cGMP-PKG signaling pathway|Ferroptosis|Necroptosis|Cellular senescence|NOD-like receptor signaling pathway|Cholesterol metabolism|Alzheimer disease|Parkinson disease|Huntington disease|Spinocerebellar ataxia|Prion disease|Pathways of neurodegeneration - multiple diseases|Human T-cell leukemia virus 1 infection
ENSBGRG00000018687	38.8248	14.707	5.38792	223.523	191.636	284.65	FAIM2		GO:0030054,GO:0005783,GO:0005794,GO:0016021,GO:0045121,GO:0045211,GO:0006915,GO:0021681,GO:0021702,GO:0021680,GO:0021549,GO:0043066,GO:1902042,GO:0043524,GO:0043523,GO:0002931	cell junction|endoplasmic reticulum|Golgi apparatus|integral component of membrane|membrane raft|postsynaptic membrane|apoptotic process|cerebellar granular layer development|cerebellar Purkinje cell differentiation|cerebellar Purkinje cell layer development|cerebellum development|negative regulation of apoptotic process|negative regulation of extrinsic apoptotic signaling pathway via death domai…
ENSBGRG00000020162	21.9155	16.9175	15.3542	222.672	198.71	177.189	DNPEP	aspartyl aminopeptidase [Source:HGNC Symbol;Acc:HGNC:2981]	GO:0005829,GO:0005576,GO:0070006,GO:0008270	cytosol|extracellular region|metalloaminopeptidase activity|zinc ion binding
ENSBGRG00000021077	137.731	144.942	120.394	222.659	194.66	213.659	TPRG1L	tumor protein p63 regulated 1 like [Source:HGNC Symbol;Acc:HGNC:27007]	GO:0044305,GO:0030054,GO:0005737,GO:0008021,GO:0030672,GO:0051966	calyx of Held|cell junction|cytoplasm|synaptic vesicle|synaptic vesicle membrane|regulation of synaptic transmission, glutamatergic
ENSBGRG00000006364	129.738	163.17	148.63	222.562	215.39	217.413	AKAP12	A-kinase anchoring protein 12 [Source:HGNC Symbol;Acc:HGNC:370]
ENSBGRG00000022771	3.75534	0.596564	0.670497	222.28	202.072	186.528	FAM71F2
ENSBGRG00000004071	114.616	82.365	79.4824	221.852	216.858	237.194	SH3GLB1	SH3 domain containing GRB2 like, endophilin B1 [Source:HGNC Symbol;Acc:HGNC:10833]	GO:0000421,GO:0031410,GO:0000139,GO:0030496,GO:0005741,GO:0008289,GO:0006915	autophagosome membrane|cytoplasmic vesicle|Golgi membrane|midbody|mitochondrial outer membrane|lipid binding|apoptotic process	bom04140,bom04144	Autophagy - animal|Endocytosis
ENSBGRG00000018791	645.611	655.629	682.704	221.285	212.209	212.897	ATP5F1A	ATP synthase F1 subunit alpha [Source:HGNC Symbol;Acc:HGNC:823]	GO:0005753,GO:0000275,GO:0005886,GO:0043531,GO:0005524,GO:0046933,GO:0006754,GO:0046034,GO:0015986,GO:0022900,GO:0006979	mitochondrial proton-transporting ATP synthase complex|mitochondrial proton-transporting ATP synthase complex, catalytic core F(1)|plasma membrane|ADP binding|ATP binding|proton-transporting ATP synthase activity, rotational mechanism|ATP biosynthetic process|ATP metabolic process|ATP synthesis coupled proton transport|electron transport chain|response to oxidative stress	bom00190,bom04714,bom05010,bom05012,bom05014,bom05016,bom05020,bom05022	Oxidative phosphorylation|Thermogenesis|Alzheimer disease|Parkinson disease|Amyotrophic lateral sclerosis|Huntington disease|Prion disease|Pathways of neurodegeneration - multiple diseases
ENSBGRG00000009059	138.079	110.652	113.074	220.493	214.549	206.654	EIF3C		GO:0016282,GO:0033290,GO:0005852,GO:0071541,GO:0003743,GO:0031369,GO:0001732,GO:0006413	eukaryotic 43S preinitiation complex|eukaryotic 48S preinitiation complex|eukaryotic translation initiation factor 3 complex|eukaryotic translation initiation factor 3 complex, eIF3m|translation initiation factor activity|translation initiation factor binding|formation of cytoplasmic translation initiation complex|translational initiation	bom03013	RNA transport
ENSBGRG00000017001	208.282	165.344	173.655	219.99	184.519	205.369	KRTCAP2	keratinocyte associated protein 2 [Source:HGNC Symbol;Acc:HGNC:28942]	GO:0016021,GO:0008250,GO:0042543	integral component of membrane|oligosaccharyltransferase complex|protein N-linked glycosylation via arginine
ENSBGRG00000017845	2.58395	0.912178	0.439382	218.52	231.094	203.407	Tssk4	testis specific serine kinase 4 [Source:HGNC Symbol;Acc:HGNC:19825]	GO:0001669,GO:0005737,GO:0031514,GO:0005634,GO:0036126,GO:0005524,GO:0000287,GO:0042803,GO:0004672,GO:0004674,GO:0044877,GO:0009566,GO:0035556,GO:0007275,GO:0018105,GO:1990443,GO:0032793,GO:0006468,GO:0097722,GO:0007286	acrosomal vesicle|cytoplasm|motile cilium|nucleus|sperm flagellum|ATP binding|magnesium ion binding|protein homodimerization activity|protein kinase activity|protein serine/threonine kinase activity|protein-containing complex binding|fertilization|intracellular signal transduction|multicellular organism development|peptidyl-serine phosphorylation|peptidyl-threonine autophosphorylation|positive re…
ENSBGRG00000008727	415.675	349.904	412.952	218.049	201.215	201.694	STMN1		GO:0005737,GO:0005829,GO:0016020,GO:0005874,GO:0043005,GO:0015631,GO:0007409,GO:0061436,GO:0048012,GO:0007019,GO:0000281,GO:0007052,GO:1905098,GO:0031115,GO:0035024,GO:0051497,GO:0070495,GO:0031175,GO:0051272,GO:0051493,GO:0031110,GO:0009615	cytoplasm|cytosol|membrane|microtubule|neuron projection|tubulin binding|axonogenesis|establishment of skin barrier|hepatocyte growth factor receptor signaling pathway|microtubule depolymerization|mitotic cytokinesis|mitotic spindle organization|negative regulation of guanyl-nucleotide exchange factor activity|negative regulation of microtubule polymerization|negative regulation of Rho protein si…	bom04010,bom05206	MAPK signaling pathway|MicroRNAs in cancer
ENSBGRG00000008538	167.539	133.709	125.677	217.817	234.065	289.284	TMEM259	transmembrane protein 259 [Source:HGNC Symbol;Acc:HGNC:17039]	GO:0005783,GO:0005789,GO:0016021,GO:1901215,GO:1904294,GO:0034976	endoplasmic reticulum|endoplasmic reticulum membrane|integral component of membrane|negative regulation of neuron death|positive regulation of ERAD pathway|response to endoplasmic reticulum stress
ENSBGRG00000002517	0.579617	0.272819	0.262826	217.131	198.438	214.904	PRSS58	serine protease 58 [Source:HGNC Symbol;Acc:HGNC:39125]	GO:0005576,GO:0030141,GO:0004252	extracellular region|secretory granule|serine-type endopeptidase activity
ENSBGRG00000003323	448.219	444.385	416.048	217.084	198.086	234.517	ATP5F1B	ATP synthase F1 subunit beta [Source:HGNC Symbol;Acc:HGNC:830]	GO:0009986,GO:0042645,GO:0005753,GO:0043209,GO:0005886,GO:0045261,GO:0043532,GO:0005524,GO:0016887,GO:0042288,GO:0046933,GO:0046961,GO:0001525,GO:0015986,GO:0006629,GO:0006933,GO:0043536,GO:0051453	cell surface|mitochondrial nucleoid|mitochondrial proton-transporting ATP synthase complex|myelin sheath|plasma membrane|proton-transporting ATP synthase complex, catalytic core F(1)|angiostatin binding|ATP binding|ATPase activity|MHC class I protein binding|proton-transporting ATP synthase activity, rotational mechanism|proton-transporting ATPase activity, rotational mechanism|angiogenesis|ATP s…	bom00190,bom04714,bom05010,bom05012,bom05014,bom05016,bom05020,bom05022	Oxidative phosphorylation|Thermogenesis|Alzheimer disease|Parkinson disease|Amyotrophic lateral sclerosis|Huntington disease|Prion disease|Pathways of neurodegeneration - multiple diseases
ENSBGRG00000002428	196.816	203.166	217.934	217.042	191.044	155.809	TMBIM6	transmembrane BAX inhibitor motif containing 6 [Source:HGNC Symbol;Acc:HGNC:11723]	GO:0005789,GO:0016021,GO:0031966,GO:0060698,GO:0031625,GO:0006914,GO:0034620,GO:0032469,GO:0070059,GO:0010523,GO:1902236,GO:1903298,GO:0051025,GO:0032091,GO:0033119,GO:1990441,GO:1902065	endoplasmic reticulum membrane|integral component of membrane|mitochondrial membrane|endoribonuclease inhibitor activity|ubiquitin protein ligase binding|autophagy|cellular response to unfolded protein|endoplasmic reticulum calcium ion homeostasis|intrinsic apoptotic signaling pathway in response to endoplasmic reticulum stress|negative regulation of calcium ion transport into cytosol|negative re…
ENSBGRG00000024817	17.5871	11.4133	7.16301	217.039	235.241	321.396	YPEL1	yippee like 1 [Source:HGNC Symbol;Acc:HGNC:12845]	GO:0046872	metal ion binding
ENSBGRG00000007770	1.05998	1.4433	0.308985	216.985	217.464	181.742	C2orf74		GO:0016021	integral component of membrane
ENSBGRG00000025520	3.0189	1.50877	0.588324	216.425	209.919	193.693	Akap4		GO:0005929,GO:0005737,GO:0031514,GO:0048471,GO:0035686,GO:0097228,GO:0030018,GO:0051018,GO:0045184,GO:0030317,GO:0044458,GO:0008104,GO:0010738,GO:0007178	cilium|cytoplasm|motile cilium|perinuclear region of cytoplasm|sperm fibrous sheath|sperm principal piece|Z disc|protein kinase A binding|establishment of protein localization|flagellated sperm motility|motile cilium assembly|protein localization|regulation of protein kinase A signaling|transmembrane receptor protein serine/threonine kinase signaling pathway
ENSBGRG00000018654	80.4468	51.1736	45.3019	216.404	227.672	254.75		chromosome 16 open reading frame 87 [Source:HGNC Symbol;Acc:HGNC:33754]
ENSBGRG00000008008	77.1985	76.1786	66.4281	216.286	188.934	217.964	CLPTM1L	CLPTM1 like [Source:HGNC Symbol;Acc:HGNC:24308]	GO:0016021,GO:0006915	integral component of membrane|apoptotic process
ENSBGRG00000004043	388.811	423.937	428.726	215.846	224.621	229.522	HNRNPK		GO:0071013,GO:0030054,GO:0042995,GO:0010494,GO:0000790,GO:0005654,GO:0002102,GO:0042802,GO:0019904,GO:0001077,GO:0003723,GO:0000978,GO:0006397,GO:0043066,GO:0048025,GO:0045716,GO:0048260,GO:1902165,GO:0072369,GO:0010988,GO:0008380	catalytic step 2 spliceosome|cell junction|cell projection|cytoplasmic stress granule|nuclear chromatin|nucleoplasm|podosome|identical protein binding|protein domain specific binding|proximal promoter DNA-binding transcription activator activity, RNA polymerase II-specific|RNA binding|RNA polymerase II proximal promoter sequence-specific DNA binding|mRNA processing|negative regulation of apoptoti…	bom03040,bom05203,bom05206	Spliceosome|Viral carcinogenesis|MicroRNAs in cancer
ENSBGRG00000013759	271.829	262.116	266.252	215.452	213.317	214.999	Rbbp4	RB binding protein 4, chromatin remodeling factor [Source:HGNC Symbol;Acc:HGNC:9887]	GO:0033186,GO:0005829,GO:0035098,GO:0000790,GO:0005654,GO:0005634,GO:0016581,GO:0016589,GO:0032991,GO:0008094,GO:0042826,GO:0000978,GO:0007049,GO:0031497,GO:0006338,GO:0006260,GO:0006335,GO:0006336	CAF-1 complex|cytosol|ESC/E(Z) complex|nuclear chromatin|nucleoplasm|nucleus|NuRD complex|NURF complex|protein-containing complex|DNA-dependent ATPase activity|histone deacetylase binding|RNA polymerase II proximal promoter sequence-specific DNA binding|cell cycle|chromatin assembly|chromatin remodeling|DNA replication|DNA replication-dependent nucleosome assembly|DNA replication-independent nucl…	bom04218	Cellular senescence
ENSBGRG00000020265	46.0817	40.9513	40.3411	215.358	262.397	278.053	Git1	GIT ArfGAP 1 [Source:HGNC Symbol;Acc:HGNC:4272]	GO:0044305,GO:0005829,GO:0005768,GO:0005925,GO:0098982,GO:0098978,GO:0016020,GO:0043005,GO:0098794,GO:0045202,GO:0005096,GO:0046872,GO:0042803,GO:0044877,GO:0031267,GO:0098879,GO:0071364,GO:0060996,GO:0048013,GO:0001771,GO:0032013,GO:0099645,GO:2000646,GO:0099171,GO:0032465,GO:0008277,GO:2000300	calyx of Held|cytosol|endosome|focal adhesion|GABA-ergic synapse|glutamatergic synapse|membrane|neuron projection|postsynapse|synapse|GTPase activator activity|metal ion binding|protein homodimerization activity|protein-containing complex binding|small GTPase binding|structural constituent of postsynaptic specialization|cellular response to epidermal growth factor stimulus|dendritic spine develop…	bom04144,bom04810	Endocytosis|Regulation of actin cytoskeleton
ENSBGRG00000026702	17.3481	9.51045	3.53989	214.742	231.136	244.403	ODF4		GO:0016021,GO:0005886,GO:0030154,GO:0007275,GO:0007283	integral component of membrane|plasma membrane|cell differentiation|multicellular organism development|spermatogenesis
ENSBGRG00000009138	61.1364	57.1901	46.0391	214.649	254.072	288.122	Atxn2l	ataxin 2 like [Source:HGNC Symbol;Acc:HGNC:31326]	GO:0010494,GO:0005829,GO:0016020,GO:0016607,GO:0010603,GO:0034063	cytoplasmic stress granule|cytosol|membrane|nuclear speck|regulation of cytoplasmic mRNA processing body assembly|stress granule assembly	bom05014,bom05017,bom05022	Amyotrophic lateral sclerosis|Spinocerebellar ataxia|Pathways of neurodegeneration - multiple diseases
ENSBGRG00000025168	1.7362	0.612909	0	214.398	144.083	141.812
ENSBGRG00000024486	36.8782	31.6502	22.4223	213.931	194.702	251.775	OCEL1	occludin/ELL domain containing 1 [Source:HGNC Symbol;Acc:HGNC:26221]
ENSBGRG00000023663	143.314	129.658	119.338	213.271	189.791	211.204	SF3A1	splicing factor 3a subunit 1 [Source:HGNC Symbol;Acc:HGNC:10765]	GO:0071013,GO:0016607,GO:0005686,GO:0071004,GO:0005684,GO:0003723,GO:0000398	catalytic step 2 spliceosome|nuclear speck|U2 snRNP|U2-type prespliceosome|U2-type spliceosomal complex|RNA binding|mRNA splicing, via spliceosome	bom03040	Spliceosome
ENSBGRG00000004793	453.914	465.37	572.685	212.926	258.386	212.773	RPL12	ribosomal protein L12 [Source:HGNC Symbol;Acc:HGNC:10302]	GO:0022625,GO:0014069,GO:0019843,GO:0003735,GO:0000027,GO:0006412	cytosolic large ribosomal subunit|postsynaptic density|rRNA binding|structural constituent of ribosome|ribosomal large subunit assembly|translation	bom03010,bom05171	Ribosome|Coronavirus disease - COVID-19
ENSBGRG00000016882	36.116	41.7395	44.8029	212.901	167.579	167.338	HDAC11		GO:0005737,GO:0000118,GO:0005634,GO:0004407,GO:0032041,GO:0008134,GO:0006325	cytoplasm|histone deacetylase complex|nucleus|histone deacetylase activity|NAD-dependent histone deacetylase activity (H3-K14 specific)|transcription factor binding|chromatin organization	bom05034,bom05203	Alcoholism|Viral carcinogenesis
ENSBGRG00000012844	297.955	268.095	307.797	211.698	178.992	231.096	RPN1	ribophorin I [Source:HGNC Symbol;Acc:HGNC:10381]	GO:0005789,GO:0016021,GO:0042470,GO:0004579,GO:0006486	endoplasmic reticulum membrane|integral component of membrane|melanosome|dolichyl-diphosphooligosaccharide-protein glycotransferase activity|protein glycosylation	bom00510,bom00513,bom04141	N-Glycan biosynthesis|Various types of N-glycan biosynthesis|Protein processing in endoplasmic reticulum
ENSBGRG00000005690	56.9694	53.9716	53.9224	211.597	206.983	192.83	NBR1	NBR1 autophagy cargo receptor [Source:HGNC Symbol;Acc:HGNC:6746]	GO:0005776,GO:0005829,GO:0043231,GO:0005770,GO:0005764,GO:0031430,GO:0016020,GO:0016604,GO:0005654,GO:0000407,GO:0051019,GO:0043130,GO:0008270,GO:0016236,GO:0045668,GO:0051259,GO:0030500,GO:0032872	autophagosome|cytosol|intracellular membrane-bounded organelle|late endosome|lysosome|M band|membrane|nuclear body|nucleoplasm|phagophore assembly site|mitogen-activated protein kinase binding|ubiquitin binding|zinc ion binding|macroautophagy|negative regulation of osteoblast differentiation|protein complex oligomerization|regulation of bone mineralization|regulation of stress-activated MAPK casc…	bom04137	Mitophagy - animal
ENSBGRG00000018228	10.3224	7.26779	1.54618	211.303	207.099	194.68	CCDC110		GO:0005634	nucleus
ENSBGRG00000000173	215.467	176.311	167.482	211.103	268.465	249.208	PSMD2	proteasome 26S subunit, non-ATPase 2 [Source:HGNC Symbol;Acc:HGNC:9559]	GO:0005634,GO:0022624,GO:0008540,GO:0034515,GO:0030234,GO:0043161,GO:0042176	nucleus|proteasome accessory complex|proteasome regulatory particle, base subcomplex|proteasome storage granule|enzyme regulator activity|proteasome-mediated ubiquitin-dependent protein catabolic process|regulation of protein catabolic process	bom03050,bom05010,bom05012,bom05014,bom05016,bom05017,bom05020,bom05022,bom05169	Proteasome|Alzheimer disease|Parkinson disease|Amyotrophic lateral sclerosis|Huntington disease|Spinocerebellar ataxia|Prion disease|Pathways of neurodegeneration - multiple diseases|Epstein-Barr virus infection
ENSBGRG00000017680	143.62	137.073	141.484	210.94	164.068	159.992	ARPP19		GO:0005737,GO:0019212,GO:0051721,GO:0004864,GO:0019888,GO:0051301,GO:0000086,GO:0000278,GO:0035308	cytoplasm|phosphatase inhibitor activity|protein phosphatase 2A binding|protein phosphatase inhibitor activity|protein phosphatase regulator activity|cell division|G2/M transition of mitotic cell cycle|mitotic cell cycle|negative regulation of protein dephosphorylation
ENSBGRG00000004063	24.7217	17.8907	15.3136	210.864	218.461	211.113	ABHD2	abhydrolase domain containing 2 [Source:HGNC Symbol;Acc:HGNC:18717]	GO:0001669,GO:0016021,GO:0036126,GO:0097524,GO:0047372,GO:0042562,GO:0016298,GO:0034338,GO:0003707,GO:0007340,GO:0046464,GO:0044255,GO:0051792,GO:0051793,GO:0030336,GO:0032570,GO:0009611,GO:0048240,GO:0043401	acrosomal vesicle|integral component of membrane|sperm flagellum|sperm plasma membrane|acylglycerol lipase activity|hormone binding|lipase activity|short-chain carboxylesterase activity|steroid hormone receptor activity|acrosome reaction|acylglycerol catabolic process|cellular lipid metabolic process|medium-chain fatty acid biosynthetic process|medium-chain fatty acid catabolic process|negative r…
ENSBGRG00000001762	10.7323	11.2457	7.87912	210.252	170.925	182.357	STAT4	signal transducer and activator of transcription 4 [Source:HGNC Symbol;Acc:HGNC:11365]			bom04217,bom04630,bom04658,bom05161,bom05200,bom05321	Necroptosis|JAK-STAT signaling pathway|Th1 and Th2 cell differentiation|Hepatitis B|Pathways in cancer|Inflammatory bowel disease
ENSBGRG00000005988	367.698	406.791	393.022	209.907	169.835	182.656	HINT1		GO:0005829,GO:0000118,GO:0005886,GO:0016787,GO:0000166,GO:0072332,GO:0050850,GO:0009154,GO:0006355	cytosol|histone deacetylase complex|plasma membrane|hydrolase activity|nucleotide binding|intrinsic apoptotic signaling pathway by p53 class mediator|positive regulation of calcium-mediated signaling|purine ribonucleotide catabolic process|regulation of transcription, DNA-templated
ENSBGRG00000022908	9.51149	4.20529	2.26116	209.803	197.095	162.455	SPACA1	sperm acrosome associated 1 [Source:HGNC Symbol;Acc:HGNC:14967]	GO:0002080,GO:0002079,GO:0016021,GO:0001675	acrosomal membrane|inner acrosomal membrane|integral component of membrane|acrosome assembly
ENSBGRG00000006850	333.833	195.618	310.523	209.636	195.921	201.908	PAGE3
ENSBGRG00000019088	153.604	132.319	130.979	209.601	220.432	226.823	CAPRIN1	cell cycle associated protein 1 [Source:HGNC Symbol;Acc:HGNC:6743]	GO:0010494,GO:0005829,GO:0030425,GO:0000932,GO:0003723,GO:0017148,GO:0050775,GO:0061003	cytoplasmic stress granule|cytosol|dendrite|P-body|RNA binding|negative regulation of translation|positive regulation of dendrite morphogenesis|positive regulation of dendritic spine morphogenesis
ENSBGRG00000005046	1.96899	0.725306	0.0873422	208.536	158.499	181.297	CCDC54	coiled-coil domain containing 54 [Source:HGNC Symbol;Acc:HGNC:30703]
ENSBGRG00000013622	3.37981	2.38626	0.618921	207.971	231.345	204.19	C9orf131
ENSBGRG00000019436	2.41415	0.213059	0.205254	207.826	199.559	204.575	Fabp12	fatty acid binding protein 12 [Source:HGNC Symbol;Acc:HGNC:34524]	GO:0008289	lipid binding
ENSBGRG00000000146	365.695	406.618	438.39	207.723	199.145	190.462	MRPS6	mitochondrial ribosomal protein S6 [Source:HGNC Symbol;Acc:HGNC:14051]	GO:0005743,GO:0005763,GO:0070181,GO:0003735,GO:0032543	mitochondrial inner membrane|mitochondrial small ribosomal subunit|small ribosomal subunit rRNA binding|structural constituent of ribosome|mitochondrial translation	bom03010	Ribosome
ENSBGRG00000020857	35.1941	28.8912	24.8239	206.514	247.952	254.623	MSTO1	misato mitochondrial distribution and morphology regulator 1 [Source:HGNC Symbol;Acc:HGNC:29678]	GO:0005741,GO:0048311,GO:0007005	mitochondrial outer membrane|mitochondrion distribution|mitochondrion organization
ENSBGRG00000022490	323.52	338.195	399.285	205.992	180.671	205.235	Rps14		GO:0022627,GO:0005739,GO:0005730,GO:0014069,GO:0048027,GO:0003723,GO:0070181,GO:0003735,GO:0045182,GO:0030218,GO:0030490,GO:0000462,GO:0000122,GO:0000028,GO:0006412	cytosolic small ribosomal subunit|mitochondrion|nucleolus|postsynaptic density|mRNA 5'-UTR binding|RNA binding|small ribosomal subunit rRNA binding|structural constituent of ribosome|translation regulator activity|erythrocyte differentiation|maturation of SSU-rRNA|maturation of SSU-rRNA from tricistronic rRNA transcript (SSU-rRNA, 5.8S rRNA, LSU-rRNA)|negative regulation of transcription by RNA p…	bom03010,bom05171	Ribosome|Coronavirus disease - COVID-19
ENSBGRG00000000656	5.24285	3.22816	4.35388	205.593	191.029	158.119		chromosome 9 open reading frame 135 [Source:HGNC Symbol;Acc:HGNC:31422]	GO:0005737,GO:0016021,GO:0005886	cytoplasm|integral component of membrane|plasma membrane
ENSBGRG00000001611	11.4648	9.96251	8.05511	205.477	192.547	184.13	RASSF8	Ras association domain family member 8 [Source:HGNC Symbol;Acc:HGNC:13232]	GO:0034334,GO:0007165	adherens junction maintenance|signal transduction
ENSBGRG00000004466	113.067	113.39	104.776	205.26	162.054	150.961	DSTN	destrin, actin depolymerizing factor [Source:HGNC Symbol;Acc:HGNC:15750]	GO:0015629,GO:0030864,GO:0070062,GO:0051015,GO:0030042,GO:0030043,GO:0051014,GO:0008154,GO:0030836	actin cytoskeleton|cortical actin cytoskeleton|extracellular exosome|actin filament binding|actin filament depolymerization|actin filament fragmentation|actin filament severing|actin polymerization or depolymerization|positive regulation of actin filament depolymerization
ENSBGRG00000023569	75.5749	74.0894	64.1284	205.185	200.175	218.478	DGCR6		GO:0031012,GO:0005634,GO:0009887,GO:0007155	extracellular matrix|nucleus|animal organ morphogenesis|cell adhesion
ENSBGRG00000010670	510.681	354.301	516.119	205.135	177.008	191.45	EIF1AX	eukaryotic translation initiation factor 1A X-linked [Source:HGNC Symbol;Acc:HGNC:3250]	GO:0005829,GO:0003723,GO:0008135,GO:0003743,GO:0006413	cytosol|RNA binding|translation factor activity, RNA binding|translation initiation factor activity|translational initiation	bom03013	RNA transport
ENSBGRG00000004463	43.4999	29.7072	29.7487	204.62	230.112	240.54	RNF6	ring finger protein 6 [Source:HGNC Symbol;Acc:HGNC:10069]	GO:0030424,GO:0005737,GO:0043231,GO:0031965,GO:0005654,GO:0005634,GO:0016605,GO:0050681,GO:0003677,GO:0046872,GO:0061630,GO:0004842,GO:0030517,GO:0045893,GO:0044314,GO:0070936,GO:0085020,GO:0060765,GO:0006355,GO:0006511	axon|cytoplasm|intracellular membrane-bounded organelle|nuclear membrane|nucleoplasm|nucleus|PML body|androgen receptor binding|DNA binding|metal ion binding|ubiquitin protein ligase activity|ubiquitin-protein transferase activity|negative regulation of axon extension|positive regulation of transcription, DNA-templated|protein K27-linked ubiquitination|protein K48-linked ubiquitination|protein K6…
ENSBGRG00000019087	145.855	91.6152	99.2062	204.344	203.305	218.02	NMES1	chromosome 15 open reading frame 48 [Source:HGNC Symbol;Acc:HGNC:29898]	GO:0005751,GO:0005634,GO:0022900,GO:1902600,GO:0009617	mitochondrial respiratory chain complex IV|nucleus|electron transport chain|proton transmembrane transport|response to bacterium
ENSBGRG00000022794	550.936	456.153	589.897	204.009	210.842	226.336	RTRAF	RNA transcription, translation and transport factor [Source:HGNC Symbol;Acc:HGNC:23169]	GO:0005813,GO:0005737,GO:0005829,GO:0072686,GO:0005654,GO:0005634,GO:0048471,GO:0072669,GO:0042802,GO:0003723,GO:0000993,GO:0006469,GO:0045944,GO:0006388	centrosome|cytoplasm|cytosol|mitotic spindle|nucleoplasm|nucleus|perinuclear region of cytoplasm|tRNA-splicing ligase complex|identical protein binding|RNA binding|RNA polymerase II complex binding|negative regulation of protein kinase activity|positive regulation of transcription by RNA polymerase II|tRNA splicing, via endonucleolytic cleavage and ligation
ENSBGRG00000020692	63.809	28.9856	41.994	203.859	177.054	199.845	CCT6B	chaperonin containing TCP1 subunit 6B [Source:HGNC Symbol;Acc:HGNC:1621]	GO:0005832,GO:0005524,GO:0051082,GO:0006457	chaperonin-containing T-complex|ATP binding|unfolded protein binding|protein folding
ENSBGRG00000005400	173.045	161.231	164.794	203.705	178.3	198.09	PSMB5	proteasome 20S subunit beta 5 [Source:HGNC Symbol;Acc:HGNC:9542]	GO:0005813,GO:0005737,GO:0005654,GO:0005634,GO:0005839,GO:0019774,GO:0004175,GO:0004298,GO:0010498,GO:0010499,GO:0043161,GO:0006979	centrosome|cytoplasm|nucleoplasm|nucleus|proteasome core complex|proteasome core complex, beta-subunit complex|endopeptidase activity|threonine-type endopeptidase activity|proteasomal protein catabolic process|proteasomal ubiquitin-independent protein catabolic process|proteasome-mediated ubiquitin-dependent protein catabolic process|response to oxidative stress	bom03050,bom05010,bom05012,bom05014,bom05016,bom05017,bom05020,bom05022	Proteasome|Alzheimer disease|Parkinson disease|Amyotrophic lateral sclerosis|Huntington disease|Spinocerebellar ataxia|Prion disease|Pathways of neurodegeneration - multiple diseases
ENSBGRG00000007387	303.469	284.838	338.301	203.137	200.099	215.89	ERH	ERH mRNA splicing and mitosis factor [Source:HGNC Symbol;Acc:HGNC:3447]	GO:0034709,GO:0030496,GO:0008327,GO:0007049,GO:0045747,GO:0006221	methylosome|midbody|methyl-CpG binding|cell cycle|positive regulation of Notch signaling pathway|pyrimidine nucleotide biosynthetic process
ENSBGRG00000020531	825.959	776.319	797.98	202.728	247.326	190.349	ITM2B	integral membrane protein 2B [Source:HGNC Symbol;Acc:HGNC:6174]	GO:0010008,GO:0005615,GO:0005794,GO:0000139,GO:0030660,GO:0031301,GO:0005886,GO:0001540,GO:0042985	endosome membrane|extracellular space|Golgi apparatus|Golgi membrane|Golgi-associated vesicle membrane|integral component of organelle membrane|plasma membrane|amyloid-beta binding|negative regulation of amyloid precursor protein biosynthetic process
ENSBGRG00000009654	93.9775	67.0141	80.8428	202.267	167.815	217.22	LZTFL1		GO:0005737	cytoplasm
ENSBGRG00000015856	323.134	349.18	410.092	201.69	199.561	209.304	RPS15		GO:0022627,GO:0003723,GO:0003735,GO:0000028,GO:0006412	cytosolic small ribosomal subunit|RNA binding|structural constituent of ribosome|ribosomal small subunit assembly|translation	bom03010,bom05171	Ribosome|Coronavirus disease - COVID-19
ENSBGRG00000014680	101.936	84.9733	83.8548	201.608	211.672	219.371	S100PBP	S100P binding protein [Source:HGNC Symbol;Acc:HGNC:25768]	GO:0005829,GO:0016607,GO:0048306	cytosol|nuclear speck|calcium-dependent protein binding
ENSBGRG00000006018	146.957	124.237	150.14	201.577	207.92	230.077	ACTR10	actin related protein 10 [Source:HGNC Symbol;Acc:HGNC:17372]	GO:0005737,GO:0005869,GO:0007018	cytoplasm|dynactin complex|microtubule-based movement	bom05014,bom05016,bom05022,bom05132	Amyotrophic lateral sclerosis|Huntington disease|Pathways of neurodegeneration - multiple diseases|Salmonella infection
ENSBGRG00000006165	456.883	396.07	558.014	201.238	178.107	165.126	ST13	ST13 Hsp70 interacting protein [Source:HGNC Symbol;Acc:HGNC:11343]	GO:0005737,GO:0005829,GO:0070062,GO:0032991,GO:0051087,GO:0032564,GO:0030544,GO:0042802,GO:0030674,GO:0046983,GO:0019904,GO:0044877,GO:0051082,GO:0051085,GO:0061084,GO:0006457,GO:0051289,GO:0009617	cytoplasm|cytosol|extracellular exosome|protein-containing complex|chaperone binding|dATP binding|Hsp70 protein binding|identical protein binding|protein binding, bridging|protein dimerization activity|protein domain specific binding|protein-containing complex binding|unfolded protein binding|chaperone cofactor-dependent protein refolding|negative regulation of protein refolding|protein folding|p…
ENSBGRG00000025813	21.2981	18.9468	19.517	201.004	169.556	165.973	SMIM10L2A
ENSBGRG00000014285	54.9562	39.3223	38.6178	200.911	280.645	254.698	SRPK1	SRSF protein kinase 1 [Source:HGNC Symbol;Acc:HGNC:11305]	GO:0005737,GO:0005783,GO:0016363,GO:0005634,GO:0005524,GO:0000287,GO:0004674,GO:0030154,GO:0007059,GO:0035556,GO:0006397,GO:0006468,GO:0050684,GO:0008380	cytoplasm|endoplasmic reticulum|nuclear matrix|nucleus|ATP binding|magnesium ion binding|protein serine/threonine kinase activity|cell differentiation|chromosome segregation|intracellular signal transduction|mRNA processing|protein phosphorylation|regulation of mRNA processing|RNA splicing	bom05168	Herpes simplex virus 1 infection
ENSBGRG00000010350	19.8812	11.1125	3.9441	200.732	239.697	228.048	DNAJC5G	DnaJ heat shock protein family (Hsp40) member C5 gamma [Source:HGNC Symbol;Acc:HGNC:24844]	GO:0016020	membrane	bom04141	Protein processing in endoplasmic reticulum
ENSBGRG00000017800	156.374	161.761	179.825	200.616	199.96	177.129	PFDN6	prefoldin subunit 6 [Source:HGNC Symbol;Acc:HGNC:4926]	GO:0005737,GO:0005829,GO:0016272,GO:0051087,GO:0051082,GO:0051131,GO:0006457	cytoplasm|cytosol|prefoldin complex|chaperone binding|unfolded protein binding|chaperone-mediated protein complex assembly|protein folding
ENSBGRG00000006339	21.8381	21.9749	18.6712	200.178	171.008	179.893	ARRDC4	arrestin domain containing 4 [Source:HGNC Symbol;Acc:HGNC:28087]	GO:0005769,GO:0005768,GO:1903561,GO:0005886,GO:1990756,GO:0140112,GO:0051443,GO:0015031,GO:0016567	early endosome|endosome|extracellular vesicle|plasma membrane|protein binding, bridging involved in substrate recognition for ubiquitination|extracellular vesicle biogenesis|positive regulation of ubiquitin-protein transferase activity|protein transport|protein ubiquitination
ENSBGRG00000020907	81.1154	77.5534	66.2835	200.129	171.537	194.668	ATP6V1F		GO:0016020,GO:0033180,GO:0042625,GO:0046961,GO:0015991	membrane|proton-transporting V-type ATPase, V1 domain|ATPase coupled ion transmembrane transporter activity|proton-transporting ATPase activity, rotational mechanism|ATP hydrolysis coupled proton transport	bom00190,bom04145,bom04150,bom04721,bom04966,bom05165,bom05323	Oxidative phosphorylation|Phagosome|mTOR signaling pathway|Synaptic vesicle cycle|Collecting duct acid secretion|Human papillomavirus infection|Rheumatoid arthritis
ENSBGRG00000013818	12.6307	8.91772	6.96172	199.97	169.648	162.972	FAM205C		GO:0016021	integral component of membrane
ENSBGRG00000025213	2.43817	0.801355	0.343112	199.822	188.611	152.918		chromosome 10 open reading frame 120 [Source:HGNC Symbol;Acc:HGNC:25707]
ENSBGRG00000021725	290.516	259.137	304.124	199.793	168.472	172.014	EIF1B	eukaryotic translation initiation factor 1B [Source:HGNC Symbol;Acc:HGNC:30792]	GO:0016282,GO:0043024,GO:0003723,GO:0003743,GO:0006446	eukaryotic 43S preinitiation complex|ribosomal small subunit binding|RNA binding|translation initiation factor activity|regulation of translational initiation	bom03013	RNA transport
ENSBGRG00000018403	331.264	282.468	334.47	199.448	166.722	176.012	SSR1	signal sequence receptor subunit 1 [Source:HGNC Symbol;Acc:HGNC:11323]	GO:0005789,GO:0016021	endoplasmic reticulum membrane|integral component of membrane	bom04141	Protein processing in endoplasmic reticulum
ENSBGRG00000012987	1.958	1.59509	0.768332	199.36	160.394	145.949		chromosome 4 open reading frame 45 [Source:HGNC Symbol;Acc:HGNC:26342]
ENSBGRG00000023154	1.36283	0.641467	1.08145	199.191	165.212	156.306		chromosome 16 open reading frame 90 [Source:HGNC Symbol;Acc:HGNC:34455]
ENSBGRG00000011803	38.4303	34.2447	30.5029	198.948	169.939	174.457	PDK1	pyruvate dehydrogenase kinase 1 [Source:HGNC Symbol;Acc:HGNC:8809]	GO:0005759,GO:0005967,GO:0005739,GO:0005730,GO:0005634,GO:0005524,GO:0004672,GO:0004740,GO:0008283,GO:0006006,GO:0097411,GO:0008631,GO:0010510,GO:0010906	mitochondrial matrix|mitochondrial pyruvate dehydrogenase complex|mitochondrion|nucleolus|nucleus|ATP binding|protein kinase activity|pyruvate dehydrogenase (acetyl-transferring) kinase activity|cell proliferation|glucose metabolic process|hypoxia-inducible factor-1alpha signaling pathway|intrinsic apoptotic signaling pathway in response to oxidative stress|regulation of acetyl-CoA biosynthetic p…	bom04066,bom04360,bom05230	HIF-1 signaling pathway|Axon guidance|Central carbon metabolism in cancer
ENSBGRG00000008384	0.630561	1.11299	0.42889	198.942	167.969	154.512	TEX43	testis expressed 43 [Source:HGNC Symbol;Acc:HGNC:33767]
ENSBGRG00000021199	18.3073	12.3902	10.6837	198.846	182.897	204.431	HASPIN	histone H3 associated protein kinase [Source:HGNC Symbol;Acc:HGNC:19682]	GO:0005813,GO:0005694,GO:0005737,GO:0005634,GO:0005819,GO:0005524,GO:0072354,GO:0004674,GO:2000751,GO:0035556,GO:0007064,GO:0071459	centrosome|chromosome|cytoplasm|nucleus|spindle|ATP binding|histone kinase activity (H3-T3 specific)|protein serine/threonine kinase activity|histone H3-T3 phosphorylation involved in chromosome passenger complex localization to kinetochore|intracellular signal transduction|mitotic sister chromatid cohesion|protein localization to chromosome, centromeric region
ENSBGRG00000002370	4.63384	2.53041	0.812575	198.796	157.34	155.622	CCER1	coiled-coil glutamate rich protein 1 [Source:HGNC Symbol;Acc:HGNC:28373]
ENSBGRG00000006416	71.6141	58.8132	69.801	198.551	191.871	197.142	MAEL	maelstrom spermatogenic transposon silencer [Source:HGNC Symbol;Acc:HGNC:25929]	GO:0005737,GO:0005634,GO:0043186,GO:0071547,GO:0043565,GO:0030154,GO:0043046,GO:0031047,GO:0007140,GO:0007275,GO:0045892,GO:0034587,GO:0060964,GO:0007283	cytoplasm|nucleus|P granule|piP-body|sequence-specific DNA binding|cell differentiation|DNA methylation involved in gamete generation|gene silencing by RNA|male meiotic nuclear division|multicellular organism development|negative regulation of transcription, DNA-templated|piRNA metabolic process|regulation of gene silencing by miRNA|spermatogenesis
ENSBGRG00000010960	2.16654	0.993132	0.956754	198.367	220.308	180.386	ANKEF1	ankyrin repeat and EF-hand domain containing 1 [Source:HGNC Symbol;Acc:HGNC:15803]	GO:0005509	calcium ion binding
ENSBGRG00000005511	152.091	134.686	128.647	198.155	182.702	152.223	ISCA1	iron-sulfur cluster assembly 1 [Source:HGNC Symbol;Acc:HGNC:28660]	GO:0005739,GO:0051537,GO:0046872,GO:0005198,GO:0016226,GO:0097428	mitochondrion|2 iron, 2 sulfur cluster binding|metal ion binding|structural molecule activity|iron-sulfur cluster assembly|protein maturation by iron-sulfur cluster transfer
ENSBGRG00000002929	2.1412	0.523302	0.168044	198.058	164.42	64.8535	TXNDC8	thioredoxin domain containing 8 [Source:HGNC Symbol;Acc:HGNC:31454]	GO:0005737,GO:0070062,GO:0005794,GO:0030154,GO:0045454,GO:0006662,GO:0007275,GO:0055114,GO:0007283	cytoplasm|extracellular exosome|Golgi apparatus|cell differentiation|cell redox homeostasis|glycerol ether metabolic process|multicellular organism development|oxidation-reduction process|spermatogenesis
ENSBGRG00000006287	28.2996	30.3032	28.278	197.988	194.073	192.59	TESK1	testis associated actin remodelling kinase 1 [Source:HGNC Symbol;Acc:HGNC:11731]	GO:0005737,GO:0031410,GO:0005829,GO:0005634,GO:0005524,GO:0046872,GO:0008022,GO:0019901,GO:0004674,GO:0004712,GO:0004713,GO:0030036,GO:0031953,GO:0071901,GO:0051496,GO:0032880,GO:0007283	cytoplasm|cytoplasmic vesicle|cytosol|nucleus|ATP binding|metal ion binding|protein C-terminus binding|protein kinase binding|protein serine/threonine kinase activity|protein serine/threonine/tyrosine kinase activity|protein tyrosine kinase activity|actin cytoskeleton organization|negative regulation of protein autophosphorylation|negative regulation of protein serine/threonine kinase activity|po…
ENSBGRG00000013317	213.923	224.625	271.597	197.73	176.466	184.793	COLEC11	collectin subfamily member 11 [Source:HGNC Symbol;Acc:HGNC:17213]	GO:0005581,GO:0005615,GO:0005509,GO:0120153,GO:0003677,GO:0042806,GO:0005537,GO:0048029,GO:0070492,GO:0019730,GO:0001867,GO:0032502,GO:0007275	collagen trimer|extracellular space|calcium ion binding|calcium-dependent carbohydrate binding|DNA binding|fucose binding|mannose binding|monosaccharide binding|oligosaccharide binding|antimicrobial humoral response|complement activation, lectin pathway|developmental process|multicellular organism development	bom04145	Phagosome
ENSBGRG00000003230	3.06142	0.64844	0.104114	197.544	211.645	201.273
ENSBGRG00000007033	137.706	152.25	135.722	196.903	175.23	172.333	PABPN1	poly(A) binding protein nuclear 1 [Source:HGNC Symbol;Acc:HGNC:8565]	GO:0005737,GO:0042405,GO:0016607,GO:0005654,GO:0005634,GO:1990904,GO:0003723,GO:0070063,GO:0071222,GO:0000165,GO:0046778,GO:0031124,GO:0000398,GO:0006936,GO:0016973,GO:1904247,GO:0006396,GO:0006369	cytoplasm|nuclear inclusion body|nuclear speck|nucleoplasm|nucleus|ribonucleoprotein complex|RNA binding|RNA polymerase binding|cellular response to lipopolysaccharide|MAPK cascade|modification by virus of host mRNA processing|mRNA 3'-end processing|mRNA splicing, via spliceosome|muscle contraction|poly(A)+ mRNA export from nucleus|positive regulation of polynucleotide adenylyltransferase activit…	bom03015,bom05164	mRNA surveillance pathway|Influenza A
ENSBGRG00000016742	19.7615	20.0791	18.1267	196.749	170.019	173.729	Akap1	A-kinase anchoring protein 1 [Source:HGNC Symbol;Acc:HGNC:367]	GO:0016021,GO:0005811,GO:0030061,GO:0005741,GO:0031594,GO:0045211,GO:0048487,GO:0008017,GO:0034237,GO:0019901,GO:0030346,GO:0019903,GO:0032947,GO:0003723,GO:0071320,GO:0071375,GO:0010614,GO:0035308,GO:0042308,GO:0010738	integral component of membrane|lipid droplet|mitochondrial crista|mitochondrial outer membrane|neuromuscular junction|postsynaptic membrane|beta-tubulin binding|microtubule binding|protein kinase A regulatory subunit binding|protein kinase binding|protein phosphatase 2B binding|protein phosphatase binding|protein-containing complex scaffold activity|RNA binding|cellular response to cAMP|cellular …
ENSBGRG00000012477	161.124	140.719	151.05	196.334	142.636	186.532	TRAM1	translocation associated membrane protein 1 [Source:HGNC Symbol;Acc:HGNC:20568]	GO:0030176,GO:0005791,GO:0006616	integral component of endoplasmic reticulum membrane|rough endoplasmic reticulum|SRP-dependent cotranslational protein targeting to membrane, translocation	bom04141	Protein processing in endoplasmic reticulum
ENSBGRG00000009639	14.3468	7.8369	5.77794	196.249	121.366	152.955		chromosome 11 open reading frame 1 [Source:HGNC Symbol;Acc:HGNC:1163]	GO:0005634	nucleus
ENSBGRG00000010371	42.5593	34.4369	42.2908	196.217	168.756	166.531	AGFG1	ArfGAP with FG repeats 1 [Source:HGNC Symbol;Acc:HGNC:5175]	GO:0042995,GO:0031410,GO:0005829,GO:0043231,GO:0043025,GO:0005643,GO:0003677,GO:0005096,GO:0046872,GO:0003723,GO:0001675,GO:0045109,GO:0061024,GO:0006406,GO:0007275,GO:0007289	cell projection|cytoplasmic vesicle|cytosol|intracellular membrane-bounded organelle|neuronal cell body|nuclear pore|DNA binding|GTPase activator activity|metal ion binding|RNA binding|acrosome assembly|intermediate filament organization|membrane organization|mRNA export from nucleus|multicellular organism development|spermatid nucleus differentiation
ENSBGRG00000024603	29.2374	23.8474	20.2024	196.208	214.08	204.712	LIN37	lin-37 DREAM MuvB core complex component [Source:HGNC Symbol;Acc:HGNC:33234]	GO:0017053	transcriptional repressor complex	bom04218	Cellular senescence
ENSBGRG00000000912	1.58794	0.442555	0.170538	196.124	159.255	154.274	CYLC2		GO:0033150,GO:0005200,GO:0030154,GO:0007275,GO:0007283	cytoskeletal calyx|structural constituent of cytoskeleton|cell differentiation|multicellular organism development|spermatogenesis
ENSBGRG00000015576	601.506	589.772	603.163	195.988	204.51	186.99	Tmed2	transmembrane p24 trafficking protein 2 [Source:HGNC Symbol;Acc:HGNC:16996]	GO:0030137,GO:0030663,GO:0030134,GO:0005783,GO:0005789,GO:0005793,GO:0033116,GO:0005794,GO:0032580,GO:0016021,GO:0042589,GO:0006888,GO:0007030,GO:0001947,GO:0006886,GO:0060716,GO:0001893,GO:0035264,GO:0034260,GO:0001843,GO:0010628,GO:0036342,GO:0072659,GO:0032525,GO:0006903	COPI-coated vesicle|COPI-coated vesicle membrane|COPII-coated ER to Golgi transport vesicle|endoplasmic reticulum|endoplasmic reticulum membrane|endoplasmic reticulum-Golgi intermediate compartment|endoplasmic reticulum-Golgi intermediate compartment membrane|Golgi apparatus|Golgi cisterna membrane|integral component of membrane|zymogen granule membrane|ER to Golgi vesicle-mediated transport|Golg…
ENSBGRG00000003880	852.078	1058.72	1120.34	195.986	172.736	182.953	NDUFA4		GO:0005747,GO:0005751,GO:0004129,GO:0044877	mitochondrial respiratory chain complex I|mitochondrial respiratory chain complex IV|cytochrome-c oxidase activity|protein-containing complex binding	bom00190,bom04714,bom04723,bom04932,bom05010,bom05012,bom05014,bom05016,bom05020,bom05022	Oxidative phosphorylation|Thermogenesis|Retrograde endocannabinoid signaling|Non-alcoholic fatty liver disease|Alzheimer disease|Parkinson disease|Amyotrophic lateral sclerosis|Huntington disease|Prion disease|Pathways of neurodegeneration - multiple diseases
ENSBGRG00000012210	108.669	71.8517	67.2213	194.581	208.524	204.959	Ruvbl1	RuvB like AAA ATPase 1 [Source:HGNC Symbol;Acc:HGNC:10474]	GO:0031011,GO:0071339,GO:0035267,GO:0016363,GO:0005634,GO:0032991,GO:0097255,GO:0000812,GO:0005524,GO:0043140,GO:0043141,GO:0004003,GO:0000492,GO:0007049,GO:0051301,GO:0006338,GO:0006310,GO:0006281,GO:0016573,GO:0043968,GO:0043967,GO:0010756,GO:2000269,GO:0040008,GO:0006357	Ino80 complex|MLL1 complex|NuA4 histone acetyltransferase complex|nuclear matrix|nucleus|protein-containing complex|R2TP complex|Swr1 complex|ATP binding|ATP-dependent 3'-5' DNA helicase activity|ATP-dependent 5'-3' DNA helicase activity|ATP-dependent DNA helicase activity|box C/D snoRNP assembly|cell cycle|cell division|chromatin remodeling|DNA recombination|DNA repair|histone acetylation|histon…	bom04310	Wnt signaling pathway
ENSBGRG00000011845	259.544	296.984	259.172	194.55	166.678	151.637	SRSF2	serine and arginine rich splicing factor 2 [Source:HGNC Symbol;Acc:HGNC:10783]	GO:0005737,GO:0005829,GO:0016607,GO:0005654,GO:0005634,GO:0003723,GO:0003714,GO:0031124,GO:0045292,GO:0006406,GO:0006397,GO:0000398,GO:0000381,GO:0006405,GO:0008380	cytoplasm|cytosol|nuclear speck|nucleoplasm|nucleus|RNA binding|transcription corepressor activity|mRNA 3'-end processing|mRNA cis splicing, via spliceosome|mRNA export from nucleus|mRNA processing|mRNA splicing, via spliceosome|regulation of alternative mRNA splicing, via spliceosome|RNA export from nucleus|RNA splicing	bom03040,bom05168	Spliceosome|Herpes simplex virus 1 infection
ENSBGRG00000006654	54.8624	37.0542	39.0359	194.383	222.266	217.636	SCCPDH	saccharopine dehydrogenase (putative) [Source:HGNC Symbol;Acc:HGNC:24275]	GO:0005811,GO:0005739,GO:0005886,GO:0016491,GO:0009247	lipid droplet|mitochondrion|plasma membrane|oxidoreductase activity|glycolipid biosynthetic process
ENSBGRG00000011468	34.2898	12.3333	16.5021	194.258	224.764	244.813	C5orf49	chromosome 5 open reading frame 49 [Source:HGNC Symbol;Acc:HGNC:27028]
ENSBGRG00000020950	2.33781	0.471592	0.795056	193.699	204.306	181.066	TEX47	testis expressed 47 [Source:HGNC Symbol;Acc:HGNC:22402]
ENSBGRG00000007882	48.6075	41.6152	41.0178	193.259	191.338	245.946	C11orf98
ENSBGRG00000000844	1.87713	0.929442	0.174105	193.231	183.352	159.835	ACSBG2	acyl-CoA synthetase bubblegum family member 2 [Source:HGNC Symbol;Acc:HGNC:24174]	GO:0005737,GO:0005829,GO:0016020,GO:0005739,GO:0047617,GO:0005524,GO:0102391,GO:0004467,GO:0031957,GO:0030154,GO:0006631,GO:0035338,GO:0007275,GO:0007283	cytoplasm|cytosol|membrane|mitochondrion|acyl-CoA hydrolase activity|ATP binding|decanoate-CoA ligase activity|long-chain fatty acid-CoA ligase activity|very long-chain fatty acid-CoA ligase activity|cell differentiation|fatty acid metabolic process|long-chain fatty-acyl-CoA biosynthetic process|multicellular organism development|spermatogenesis	bom00061,bom00071,bom03320,bom04920	Fatty acid biosynthesis|Fatty acid degradation|PPAR signaling pathway|Adipocytokine signaling pathway
ENSBGRG00000024407	361.648	396.178	479.166	193.224	181.648	207.071	RPL13A		GO:0022625,GO:0097452,GO:0005840,GO:0003729,GO:0003735,GO:1901194,GO:0017148,GO:0006412	cytosolic large ribosomal subunit|GAIT complex|ribosome|mRNA binding|structural constituent of ribosome|negative regulation of formation of translation preinitiation complex|negative regulation of translation|translation	bom03010,bom05171	Ribosome|Coronavirus disease - COVID-19
ENSBGRG00000026361	174.306	179.225	168.223	193.155	198.929	228.703	RNF10	ring finger protein 10 [Source:HGNC Symbol;Acc:HGNC:10055]	GO:0005737,GO:0005634,GO:0046872,GO:0004842,GO:0045893,GO:0051865	cytoplasm|nucleus|metal ion binding|ubiquitin-protein transferase activity|positive regulation of transcription, DNA-templated|protein autoubiquitination
ENSBGRG00000014908	17.0889	10.6649	6.78031	193.049	167.434	146.092	MLF1	myeloid leukemia factor 1 [Source:HGNC Symbol;Acc:HGNC:7125]	GO:0036064,GO:0005929,GO:0005737,GO:0005634,GO:0003677,GO:0019904,GO:0007050,GO:0002318,GO:0006355,GO:0006351	ciliary basal body|cilium|cytoplasm|nucleus|DNA binding|protein domain specific binding|cell cycle arrest|myeloid progenitor cell differentiation|regulation of transcription, DNA-templated|transcription, DNA-templated	bom05202	Transcriptional misregulation in cancer
ENSBGRG00000010497	0.758485	0.562291	0.15477	192.259	170.6	167.855	ADAM20		GO:0016021,GO:0005886,GO:0046872,GO:0004222,GO:0008237,GO:0007339,GO:0007338	integral component of membrane|plasma membrane|metal ion binding|metalloendopeptidase activity|metallopeptidase activity|binding of sperm to zona pellucida|single fertilization
ENSBGRG00000005336	4.34413	3.48157	2.23603	191.986	178.362	156.696	KIF5C	kinesin family member 5C [Source:HGNC Symbol;Acc:HGNC:6325]	GO:1904115,GO:0044295,GO:0035253,GO:0032839,GO:0150034,GO:0005871,GO:0005874,GO:0043025,GO:0045202,GO:0005524,GO:0008574,GO:0016887,GO:0008017,GO:0003777,GO:0099641,GO:0098971,GO:0007411,GO:0007018,GO:0008045,GO:0051028,GO:0006996,GO:0048489	axon cytoplasm|axonal growth cone|ciliary rootlet|dendrite cytoplasm|distal axon|kinesin complex|microtubule|neuronal cell body|synapse|ATP binding|ATP-dependent microtubule motor activity, plus-end-directed|ATPase activity|microtubule binding|microtubule motor activity|anterograde axonal protein transport|anterograde dendritic transport of neurotransmitter receptor complex|axon guidance|microtub…	bom04144,bom04728,bom05010,bom05012,bom05014,bom05016,bom05020,bom05022,bom05132,bom05223	Endocytosis|Dopaminergic synapse|Alzheimer disease|Parkinson disease|Amyotrophic lateral sclerosis|Huntington disease|Prion disease|Pathways of neurodegeneration - multiple diseases|Salmonella infection|Non-small cell lung cancer
ENSBGRG00000024870	109.193	88.0631	105.311	191.423	129.003	182.161	NDUFV2	NADH:ubiquinone oxidoreductase core subunit V2 [Source:HGNC Symbol;Acc:HGNC:7717]	GO:0005747,GO:0005739,GO:0043209,GO:0051537,GO:0046872,GO:0008137,GO:0048738,GO:0006120,GO:0007399	mitochondrial respiratory chain complex I|mitochondrion|myelin sheath|2 iron, 2 sulfur cluster binding|metal ion binding|NADH dehydrogenase (ubiquinone) activity|cardiac muscle tissue development|mitochondrial electron transport, NADH to ubiquinone|nervous system development	bom00190,bom04714,bom04723,bom04932,bom05010,bom05012,bom05014,bom05016,bom05020,bom05022	Oxidative phosphorylation|Thermogenesis|Retrograde endocannabinoid signaling|Non-alcoholic fatty liver disease|Alzheimer disease|Parkinson disease|Amyotrophic lateral sclerosis|Huntington disease|Prion disease|Pathways of neurodegeneration - multiple diseases
ENSBGRG00000025717	203.278	205.685	200.4	190.981	226.613	221.622	RAB1B		GO:0000139,GO:0034045,GO:0005525,GO:0003924,GO:0006914,GO:0006886,GO:0032482	Golgi membrane|phagophore assembly site membrane|GTP binding|GTPase activity|autophagy|intracellular protein transport|Rab protein signal transduction	bom05134	Legionellosis
ENSBGRG00000016084	235.117	278.181	358.154	190.944	149.678	166.622	ATP5PD	ATP synthase peripheral stalk subunit d [Source:HGNC Symbol;Acc:HGNC:845]	GO:0005753,GO:0000274,GO:0015078,GO:0099132,GO:0015986	mitochondrial proton-transporting ATP synthase complex|mitochondrial proton-transporting ATP synthase, stator stalk|proton transmembrane transporter activity|ATP hydrolysis coupled cation transmembrane transport|ATP synthesis coupled proton transport	bom00190,bom04714,bom05010,bom05012,bom05014,bom05016,bom05020,bom05022	Oxidative phosphorylation|Thermogenesis|Alzheimer disease|Parkinson disease|Amyotrophic lateral sclerosis|Huntington disease|Prion disease|Pathways of neurodegeneration - multiple diseases
ENSBGRG00000005958	154.13	127.141	143.519	190.801	169.145	158.376	TMEM30A	transmembrane protein 30A [Source:HGNC Symbol;Acc:HGNC:16667]	GO:0016324,GO:0005783,GO:0005794,GO:0016021,GO:0005886,GO:0030658,GO:0015247,GO:0006855,GO:0045332,GO:0010976,GO:0070863,GO:0036010	apical plasma membrane|endoplasmic reticulum|Golgi apparatus|integral component of membrane|plasma membrane|transport vesicle membrane|aminophospholipid transmembrane transporter activity|drug transmembrane transport|phospholipid translocation|positive regulation of neuron projection development|positive regulation of protein exit from endoplasmic reticulum|protein localization to endosome
ENSBGRG00000001556	16.2916	8.09066	1.87814	190.754	207.646	244.631	MENT	chromosome 1 open reading frame 56 [Source:HGNC Symbol;Acc:HGNC:26045]	GO:0005576,GO:0042127	extracellular region|regulation of cell proliferation
ENSBGRG00000011574	61.4633	57.8641	52.5885	190.303	203.931	226.067	AP1M1	adaptor related protein complex 1 subunit mu 1 [Source:HGNC Symbol;Acc:HGNC:13667]	GO:0030131,GO:0030665,GO:0030659,GO:0005829,GO:0070062,GO:0000139,GO:0005765,GO:0016020,GO:0005886,GO:0035579,GO:0032588,GO:0019886,GO:0035646,GO:0006886,GO:0032438,GO:0043312,GO:0050690	clathrin adaptor complex|clathrin-coated vesicle membrane|cytoplasmic vesicle membrane|cytosol|extracellular exosome|Golgi membrane|lysosomal membrane|membrane|plasma membrane|specific granule membrane|trans-Golgi network membrane|antigen processing and presentation of exogenous peptide antigen via MHC class II|endosome to melanosome transport|intracellular protein transport|melanosome organizati…	bom04142,bom05170	Lysosome|Human immunodeficiency virus 1 infection
ENSBGRG00000008734	40.8768	42.2346	52.6396	190.274	167.971	182.777	DESI1		GO:0005737,GO:0005634,GO:0042802,GO:0008233	cytoplasm|nucleus|identical protein binding|peptidase activity
ENSBGRG00000020103	137.101	130.899	150.09	190.205	158.753	167.959	NDUFC2		GO:0016021,GO:0005747,GO:0008137,GO:0006120,GO:0032981	integral component of membrane|mitochondrial respiratory chain complex I|NADH dehydrogenase (ubiquinone) activity|mitochondrial electron transport, NADH to ubiquinone|mitochondrial respiratory chain complex I assembly	bom00190,bom04714,bom04723,bom04932,bom05010,bom05012,bom05014,bom05016,bom05020,bom05022	Oxidative phosphorylation|Thermogenesis|Retrograde endocannabinoid signaling|Non-alcoholic fatty liver disease|Alzheimer disease|Parkinson disease|Amyotrophic lateral sclerosis|Huntington disease|Prion disease|Pathways of neurodegeneration - multiple diseases
ENSBGRG00000020723	1.07018	0.360618	0.198519	189.972	170.396	162.762	Sppl2c	signal peptide peptidase like 2C [Source:HGNC Symbol;Acc:HGNC:28902]	GO:0005789,GO:0030660,GO:0071458,GO:0071556,GO:0005765,GO:0042500,GO:0042803,GO:0033619	endoplasmic reticulum membrane|Golgi-associated vesicle membrane|integral component of cytoplasmic side of endoplasmic reticulum membrane|integral component of lumenal side of endoplasmic reticulum membrane|lysosomal membrane|aspartic endopeptidase activity, intramembrane cleaving|protein homodimerization activity|membrane protein proteolysis
ENSBGRG00000015551	4.11557	2.75748	1.28539	189.677	155.052	164.523	PACRG	parkin coregulated [Source:HGNC Symbol;Acc:HGNC:19152]	GO:0044297,GO:0005829,GO:0043005,GO:0005634,GO:0097225,GO:0031982,GO:0003779,GO:0043014,GO:0048487,GO:0051087,GO:0001664,GO:0031072,GO:0030544,GO:0051879,GO:0031625,GO:0034620,GO:0060548,GO:0007286	cell body|cytosol|neuron projection|nucleus|sperm midpiece|vesicle|actin binding|alpha-tubulin binding|beta-tubulin binding|chaperone binding|G protein-coupled receptor binding|heat shock protein binding|Hsp70 protein binding|Hsp90 protein binding|ubiquitin protein ligase binding|cellular response to unfolded protein|negative regulation of cell death|spermatid development
ENSBGRG00000026043	399.618	457.582	550.766	189.643	163.377	179.985	RPL18A	ribosomal protein L18a [Source:HGNC Symbol;Acc:HGNC:10311]	GO:0022625,GO:0042788,GO:0014069,GO:0003735,GO:0002181	cytosolic large ribosomal subunit|polysomal ribosome|postsynaptic density|structural constituent of ribosome|cytoplasmic translation	bom03010,bom05171	Ribosome|Coronavirus disease - COVID-19
ENSBGRG00000018139	130.601	120.539	125.767	189.444	186.665	197.562	TOMM20	translocase of outer mitochondrial membrane 20 [Source:HGNC Symbol;Acc:HGNC:20947]	GO:0031307,GO:0044233,GO:0005742,GO:0030943,GO:0015450,GO:0051082,GO:0070096,GO:0030150,GO:0016031	integral component of mitochondrial outer membrane|Mitochondria-associated ER Membrane|mitochondrial outer membrane translocase complex|mitochondrion targeting sequence binding|P-P-bond-hydrolysis-driven protein transmembrane transporter activity|unfolded protein binding|mitochondrial outer membrane translocase complex assembly|protein import into mitochondrial matrix|tRNA import into mitochondri…
ENSBGRG00000026401	219.012	186.742	198.916	189.397	172.958	167.352	MLEC	malectin [Source:HGNC Symbol;Acc:HGNC:28973]	GO:0005783,GO:0005789,GO:0016021,GO:0016020,GO:0005886,GO:0035579,GO:0030246,GO:0019899,GO:0005975,GO:0043312,GO:0006457	endoplasmic reticulum|endoplasmic reticulum membrane|integral component of membrane|membrane|plasma membrane|specific granule membrane|carbohydrate binding|enzyme binding|carbohydrate metabolic process|neutrophil degranulation|protein folding
ENSBGRG00000006376	79.1019	68.9041	70.2232	189.117	198.066	213.072	MEMO1	mediator of cell motility 1 [Source:HGNC Symbol;Acc:HGNC:14014]	GO:0005829,GO:0005634,GO:2000145,GO:0032886	cytosol|nucleus|regulation of cell motility|regulation of microtubule-based process
ENSBGRG00000014937	30.34	30.8647	23.2991	188.915	172.63	195.923	TLCD3A	TLC domain containing 3A [Source:HGNC Symbol;Acc:HGNC:29646]
ENSBGRG00000007511	400.224	397.607	414.229	188.861	173.656	156.404	ZCCHC17		GO:0005730,GO:0003723,GO:0008270	nucleolus|RNA binding|zinc ion binding
ENSBGRG00000020541	174.508	148.492	167.667	188.538	190.169	203.616	U2AF1L5		GO:0016607,GO:0005654,GO:0005681,GO:0089701,GO:0046872,GO:0030628,GO:0050733,GO:0000398	nuclear speck|nucleoplasm|spliceosomal complex|U2AF|metal ion binding|pre-mRNA 3'-splice site binding|RS domain binding|mRNA splicing, via spliceosome	bom03040	Spliceosome
ENSBGRG00000023113	80.5678	81.5225	87.0082	188.189	182.985	193.25	SBDS		GO:0005737,GO:0005829,GO:0005730,GO:0005654,GO:0000922,GO:0008017,GO:0043022,GO:0019843,GO:0048539,GO:0030282,GO:0008283,GO:0001833,GO:0030595,GO:0042256,GO:0007052,GO:0006364	cytoplasm|cytosol|nucleolus|nucleoplasm|spindle pole|microtubule binding|ribosome binding|rRNA binding|bone marrow development|bone mineralization|cell proliferation|inner cell mass cell proliferation|leukocyte chemotaxis|mature ribosome assembly|mitotic spindle organization|rRNA processing	bom03008	Ribosome biogenesis in eukaryotes
ENSBGRG00000001010	13.7205	17.5579	15.4566	188.109	173.833	139.191	Tfdp2	transcription factor Dp-2 [Source:HGNC Symbol;Acc:HGNC:11751]	GO:0005635,GO:0005654,GO:0005634,GO:0090575,GO:0005667,GO:0003677,GO:0003700,GO:0000981,GO:0019904,GO:0003712,GO:0008134,GO:0000278,GO:0045892,GO:0045944,GO:0051726,GO:0006355	nuclear envelope|nucleoplasm|nucleus|RNA polymerase II transcription factor complex|transcription factor complex|DNA binding|DNA-binding transcription factor activity|DNA-binding transcription factor activity, RNA polymerase II-specific|protein domain specific binding|transcription coregulator activity|transcription factor binding|mitotic cell cycle|negative regulation of transcription, DNA-templ…	bom04110	Cell cycle
ENSBGRG00000004524	103.464	87.0497	91.3382	187.85	168.176	161.958	LSM12	LSM12 homolog [Source:HGNC Symbol;Acc:HGNC:26407]	GO:0016070	RNA metabolic process
ENSBGRG00000025419	436.641	349.479	546.565	187.705	177.256	157.82	XAGE5
ENSBGRG00000021241	37.13	37.1139	25.9965	187.704	173.33	185.193	GLB1L		GO:0005576,GO:0005773,GO:0004565,GO:0005975	extracellular region|vacuole|beta-galactosidase activity|carbohydrate metabolic process
ENSBGRG00000005108	44.0567	38.2432	30.5451	187.617	186.767	204.51	HAUS4		GO:0005813,GO:0005829,GO:0070652,GO:0005874,GO:0005819,GO:0051301,GO:0007098,GO:0097711,GO:0000086,GO:0010389,GO:0051225	centrosome|cytosol|HAUS complex|microtubule|spindle|cell division|centrosome cycle|ciliary basal body-plasma membrane docking|G2/M transition of mitotic cell cycle|regulation of G2/M transition of mitotic cell cycle|spindle assembly
ENSBGRG00000001097	181.02	147.088	163.921	187.341	195.246	196.38	PA2G4
ENSBGRG00000013626	117.599	93.3015	109.223	187.142	176.545	177.206	EMC8	ER membrane protein complex subunit 8 [Source:HGNC Symbol;Acc:HGNC:7864]	GO:0005737,GO:0072546	cytoplasm|ER membrane protein complex
ENSBGRG00000010569	31.8949	23.9031	23.8081	186.921	168.192	186.816	STK17A	serine/threonine kinase 17a [Source:HGNC Symbol;Acc:HGNC:11395]	GO:0016607,GO:0005634,GO:0005886,GO:0005524,GO:0004674,GO:0006915,GO:0035556,GO:0043065,GO:2000271,GO:0006468,GO:2000377	nuclear speck|nucleus|plasma membrane|ATP binding|protein serine/threonine kinase activity|apoptotic process|intracellular signal transduction|positive regulation of apoptotic process|positive regulation of fibroblast apoptotic process|protein phosphorylation|regulation of reactive oxygen species metabolic process
ENSBGRG00000001064	107.45	103.863	106.984	186.817	188.142	190.283	ATP1B3	ATPase Na+/K+ transporting subunit beta 3 [Source:HGNC Symbol;Acc:HGNC:806]	GO:0042470,GO:0005890,GO:0001671,GO:0051117,GO:0005391,GO:0030007,GO:0006883,GO:0086009,GO:1903288,GO:1901018,GO:1903278,GO:0010107,GO:0072659,GO:0050821,GO:0036376	melanosome|sodium:potassium-exchanging ATPase complex|ATPase activator activity|ATPase binding|sodium:potassium-exchanging ATPase activity|cellular potassium ion homeostasis|cellular sodium ion homeostasis|membrane repolarization|positive regulation of potassium ion import|positive regulation of potassium ion transmembrane transporter activity|positive regulation of sodium ion export across plasm…	bom04022,bom04024,bom04260,bom04261,bom04911,bom04918,bom04919,bom04925,bom04960,bom04961,bom04964,bom04970,bom04971,bom04972,bom04973,bom04974,bom04976,bom04978	cGMP-PKG signaling pathway|cAMP signaling pathway|Cardiac muscle contraction|Adrenergic signaling in cardiomyocytes|Insulin secretion|Thyroid hormone synthesis|Thyroid hormone signaling pathway|Aldosterone synthesis and secretion|Aldosterone-regulated sodium reabsorption|Endocrine and other factor-regulated calcium reabsorption|Proximal tubule bicarbonate reclamation|Salivary secretion|Gastric ac…
ENSBGRG00000018724	67.7625	57.6202	71.1498	186.656	146.961	158.199	NTMT1	N-terminal Xaa-Pro-Lys N-methyltransferase 1 [Source:HGNC Symbol;Acc:HGNC:23373]	GO:0005634,GO:0042054,GO:0071885,GO:0008276,GO:0007059,GO:0016571,GO:0018013,GO:0018016,GO:0035572,GO:0035573,GO:0007051	nucleus|histone methyltransferase activity|N-terminal protein N-methyltransferase activity|protein methyltransferase activity|chromosome segregation|histone methylation|N-terminal peptidyl-glycine methylation|N-terminal peptidyl-proline dimethylation|N-terminal peptidyl-serine dimethylation|N-terminal peptidyl-serine trimethylation|spindle organization
ENSBGRG00000010793	4.97031	3.21677	2.25377	186.646	146.032	172.314		chromosome 1 open reading frame 189 [Source:HGNC Symbol;Acc:HGNC:32305]
ENSBGRG00000013122	273.82	259.934	284.956	186.632	180.177	200.306	SERINC4	small EDRK-rich factor 2 [Source:HGNC Symbol;Acc:HGNC:10757]	GO:0016021,GO:0008654	integral component of membrane|phospholipid biosynthetic process
ENSBGRG00000024277	510.883	363.407	291.826	186.587	155.353	143.853	PLAC1	placenta enriched 1 [Source:HGNC Symbol;Acc:HGNC:9044]	GO:0005576,GO:0001890	extracellular region|placenta development
ENSBGRG00000008478	320.835	330.647	337.495	186.492	179.631	192.483	CD164	CD164 molecule [Source:HGNC Symbol;Acc:HGNC:1632]	GO:0031410,GO:0005768,GO:0010008,GO:0016021,GO:0005765,GO:0005764,GO:0005886,GO:0007157,GO:0007517	cytoplasmic vesicle|endosome|endosome membrane|integral component of membrane|lysosomal membrane|lysosome|plasma membrane|heterophilic cell-cell adhesion via plasma membrane cell adhesion molecules|muscle organ development	bom04142	Lysosome
ENSBGRG00000023548	250.557	278.954	314.85	186.458	140.6	212.805	RPL32	ribosomal protein L32 [Source:HGNC Symbol;Acc:HGNC:10336]	GO:0022625,GO:0003735,GO:0006412	cytosolic large ribosomal subunit|structural constituent of ribosome|translation	bom03010,bom05171	Ribosome|Coronavirus disease - COVID-19
ENSBGRG00000000042	29.1325	26.3293	27.8231	186.221	165.869	166.115	EURL	chromosome 21 open reading frame 91 [Source:HGNC Symbol;Acc:HGNC:16459]	GO:0021895,GO:0060999	cerebral cortex neuron differentiation|positive regulation of dendritic spine development
ENSBGRG00000011785	63.3262	51.3531	47.8291	185.542	199.737	189.068	PPP2R5C	protein phosphatase 2 regulatory subunit B'gamma [Source:HGNC Symbol;Acc:HGNC:9311]	GO:0000775,GO:0005634,GO:0000159,GO:0019888,GO:0007165	chromosome, centromeric region|nucleus|protein phosphatase type 2A complex|protein phosphatase regulator activity|signal transduction	bom03015,bom04071,bom04114,bom04151,bom04152,bom04261,bom04728,bom05165	mRNA surveillance pathway|Sphingolipid signaling pathway|Oocyte meiosis|PI3K-Akt signaling pathway|AMPK signaling pathway|Adrenergic signaling in cardiomyocytes|Dopaminergic synapse|Human papillomavirus infection
ENSBGRG00000025337	136.054	111.841	119.003	185.481	182.868	191.265	KDM5B	lysine demethylase 5B [Source:HGNC Symbol;Acc:HGNC:18039]	GO:0005829,GO:0035097,GO:0005654,GO:0005634,GO:0003682,GO:0051213,GO:0003677,GO:0003700,GO:0000981,GO:0001227,GO:0042393,GO:0032452,GO:0034648,GO:0032453,GO:0034647,GO:0035064,GO:1990837,GO:0003714,GO:0008270,GO:0060444,GO:0044344,GO:1990830,GO:0034720,GO:0070306,GO:0060763,GO:0045892,GO:0010628,GO:0033601,GO:0009791,GO:2000864,GO:0006357,GO:0060992,GO:0048511,GO:0007338,GO:0061038	cytosol|histone methyltransferase complex|nucleoplasm|nucleus|chromatin binding|dioxygenase activity|DNA binding|DNA-binding transcription factor activity|DNA-binding transcription factor activity, RNA polymerase II-specific|DNA-binding transcription repressor activity, RNA polymerase II-specific|histone binding|histone demethylase activity|histone demethylase activity (H3-dimethyl-K4 specific)|h…
ENSBGRG00000024415	280.902	244.655	290.413	185.471	166.829	157.755	PDAP1	PDGFA associated protein 1 [Source:HGNC Symbol;Acc:HGNC:14634]	GO:0005829,GO:0005576,GO:1904813,GO:0005886,GO:0003723,GO:0008283,GO:0043312,GO:0007165	cytosol|extracellular region|ficolin-1-rich granule lumen|plasma membrane|RNA binding|cell proliferation|neutrophil degranulation|signal transduction
ENSBGRG00000000596	11.2038	5.65802	3.91609	185.462	209.779	208.638	ACRBP	acrosin binding protein [Source:HGNC Symbol;Acc:HGNC:17195]	GO:0002080,GO:0001669,GO:0005576,GO:0048240	acrosomal membrane|acrosomal vesicle|extracellular region|sperm capacitation
ENSBGRG00000001129	1.16106	0.396652	0.229273	185.266	154.445	127.55	HEMGN	hemogen [Source:HGNC Symbol;Acc:HGNC:17509]	GO:0005654,GO:0030154,GO:0007275,GO:0045667	nucleoplasm|cell differentiation|multicellular organism development|regulation of osteoblast differentiation
ENSBGRG00000010897	203.365	181.318	221.287	185.158	157.147	190.066		chromosome 1 open reading frame 43 [Source:HGNC Symbol;Acc:HGNC:29876]	GO:0016021	integral component of membrane
ENSBGRG00000025835	9321.51	5527.77	6371.26	184.734	361.344	220.781
ENSBGRG00000023884	288.791	191.573	273.595	184.301	119.371	166.586	SEM1		GO:0000502,GO:0008541,GO:0000724,GO:0006406,GO:0043248	proteasome complex|proteasome regulatory particle, lid subcomplex|double-strand break repair via homologous recombination|mRNA export from nucleus|proteasome assembly	bom03050,bom03440,bom05010,bom05012,bom05014,bom05016,bom05017,bom05020,bom05022,bom05169	Proteasome|Homologous recombination|Alzheimer disease|Parkinson disease|Amyotrophic lateral sclerosis|Huntington disease|Spinocerebellar ataxia|Prion disease|Pathways of neurodegeneration - multiple diseases|Epstein-Barr virus infection
ENSBGRG00000026527	189.042	147.665	176.571	183.217	188.415	191.639	TCP1	t-complex 1 [Source:HGNC Symbol;Acc:HGNC:11655]	GO:0005832,GO:0005815,GO:0005524,GO:0051082,GO:0006457	chaperonin-containing T-complex|microtubule organizing center|ATP binding|unfolded protein binding|protein folding
ENSBGRG00000024878	1.12848	1.64329	0.575671	183.115	170.298	167.773	LYZL1		GO:0005576,GO:0003796,GO:0050829,GO:0050830,GO:0008152	extracellular region|lysozyme activity|defense response to Gram-negative bacterium|defense response to Gram-positive bacterium|metabolic process	bom04970	Salivary secretion
ENSBGRG00000012242	48.413	34.8397	34.3527	182.794	191.524	183.35	DNAJC21	DnaJ heat shock protein family (Hsp40) member C21 [Source:HGNC Symbol;Acc:HGNC:27030]	GO:0005737,GO:0005730,GO:0003676,GO:0008270	cytoplasm|nucleolus|nucleic acid binding|zinc ion binding
ENSBGRG00000025188	201.301	189.111	205.835	182.688	170.127	179.584	HNRNPM	heterogeneous nuclear ribonucleoprotein M [Source:HGNC Symbol;Acc:HGNC:5046]	GO:0071013,GO:0062023,GO:0005737,GO:0070062,GO:0016020,GO:0016363,GO:0005730,GO:0005654,GO:0005634,GO:0042382,GO:0071014,GO:1990904,GO:0005681,GO:0003729,GO:0019904,GO:0003723,GO:0000380,GO:0008543,GO:0000398,GO:2000815,GO:0016070	catalytic step 2 spliceosome|collagen-containing extracellular matrix|cytoplasm|extracellular exosome|membrane|nuclear matrix|nucleolus|nucleoplasm|nucleus|paraspeckles|post-mRNA release spliceosomal complex|ribonucleoprotein complex|spliceosomal complex|mRNA binding|protein domain specific binding|RNA binding|alternative mRNA splicing, via spliceosome|fibroblast growth factor receptor signaling …	bom03040	Spliceosome
ENSBGRG00000003338	69.4367	68.664	51.9232	182.397	195.968	165.08	KEAP1		GO:0005884,GO:0031463,GO:0005737,GO:0005829,GO:0005783,GO:0005815,GO:0030496,GO:0005654,GO:0097718,GO:0042803,GO:0008134,GO:0071353,GO:0042994,GO:0001701,GO:0043433,GO:0032436,GO:0043687,GO:0010499,GO:0016579,GO:0016567,GO:0045604	actin filament|Cul3-RING ubiquitin ligase complex|cytoplasm|cytosol|endoplasmic reticulum|microtubule organizing center|midbody|nucleoplasm|disordered domain specific binding|protein homodimerization activity|transcription factor binding|cellular response to interleukin-4|cytoplasmic sequestering of transcription factor|in utero embryonic development|negative regulation of DNA-binding transcripti…	bom04120,bom05200,bom05225,bom05418	Ubiquitin mediated proteolysis|Pathways in cancer|Hepatocellular carcinoma|Fluid shear stress and atherosclerosis
ENSBGRG00000022270	29.5901	19.7192	14.1125	181.882	210.823	224.294	SLX4	SLX4 structure-specific endonuclease subunit [Source:HGNC Symbol;Acc:HGNC:23845]			bom03460	Fanconi anemia pathway
ENSBGRG00000017719	2.65323	0.864586	0.832916	181.834	171.008	129.206	PFN3	profilin 3 [Source:HGNC Symbol;Acc:HGNC:18627]	GO:0005737,GO:0005856,GO:0005634,GO:0003779,GO:0008289,GO:0030036,GO:0032233,GO:0030833	cytoplasm|cytoskeleton|nucleus|actin binding|lipid binding|actin cytoskeleton organization|positive regulation of actin filament bundle assembly|regulation of actin filament polymerization	bom04015,bom04810,bom05014,bom05132	Rap1 signaling pathway|Regulation of actin cytoskeleton|Amyotrophic lateral sclerosis|Salmonella infection
ENSBGRG00000015913	177.266	195.575	224.404	181.52	156.176	159.891	SNRPD1		GO:0071013,GO:0000243,GO:0005829,GO:0034709,GO:0005634,GO:0034715,GO:0034719,GO:0005685,GO:0005689,GO:0005686,GO:0071007,GO:0071005,GO:0005687,GO:0046540,GO:0005682,GO:0003723,GO:0000398,GO:0000387	catalytic step 2 spliceosome|commitment complex|cytosol|methylosome|nucleus|pICln-Sm protein complex|SMN-Sm protein complex|U1 snRNP|U12-type spliceosomal complex|U2 snRNP|U2-type catalytic step 2 spliceosome|U2-type precatalytic spliceosome|U4 snRNP|U4/U6 x U5 tri-snRNP complex|U5 snRNP|RNA binding|mRNA splicing, via spliceosome|spliceosomal snRNP assembly	bom03040,bom05322	Spliceosome|Systemic lupus erythematosus
ENSBGRG00000003409	178.442	175.734	175.92	181.255	183.605	183.18	Ubqln1	ubiquilin 1 [Source:HGNC Symbol;Acc:HGNC:12508]	GO:0016235,GO:0005776,GO:0005737,GO:0031410,GO:0005829,GO:0005783,GO:0005654,GO:0048471,GO:0005886,GO:0000502,GO:0032991,GO:0042802,GO:0019215,GO:0019900,GO:0031593,GO:0019904,GO:0005102,GO:0035973,GO:0000045,GO:0097352,GO:0071456,GO:0016236,GO:1901340,GO:0034140,GO:1903071,GO:0031398,GO:1902175,GO:0031396,GO:0034976,GO:0030433	aggresome|autophagosome|cytoplasm|cytoplasmic vesicle|cytosol|endoplasmic reticulum|nucleoplasm|perinuclear region of cytoplasm|plasma membrane|proteasome complex|protein-containing complex|identical protein binding|intermediate filament binding|kinase binding|polyubiquitin modification-dependent protein binding|protein domain specific binding|signaling receptor binding|aggrephagy|autophagosome a…	bom04141,bom05014	Protein processing in endoplasmic reticulum|Amyotrophic lateral sclerosis
ENSBGRG00000004174	608.18	537.323	658.386	181.248	159.251	154.062	CANX	calnexin [Source:HGNC Symbol;Acc:HGNC:1473]	GO:0005783,GO:0005789,GO:0016021,GO:0042470,GO:0098793,GO:0005509,GO:0030246,GO:0051082,GO:0072583,GO:0006457,GO:0048488	endoplasmic reticulum|endoplasmic reticulum membrane|integral component of membrane|melanosome|presynapse|calcium ion binding|carbohydrate binding|unfolded protein binding|clathrin-dependent endocytosis|protein folding|synaptic vesicle endocytosis	bom04141,bom04145,bom04612,bom04918,bom05166	Protein processing in endoplasmic reticulum|Phagosome|Antigen processing and presentation|Thyroid hormone synthesis|Human T-cell leukemia virus 1 infection
ENSBGRG00000011649	150.372	169.591	151.433	180.952	173.234	177.893	SFPQ	splicing factor proline and glutamine rich [Source:HGNC Symbol;Acc:HGNC:10774]
ENSBGRG00000006284	0.461723	0.977974	0.18843	180.865	143.932	115.169	DNAJB7	DnaJ heat shock protein family (Hsp40) member B7 [Source:HGNC Symbol;Acc:HGNC:24986]	GO:0051087	chaperone binding
ENSBGRG00000018341	8.52463	11.3745	9.65516	180.8	184.123	165.773	PRKCD	protein kinase C delta [Source:HGNC Symbol;Acc:HGNC:9399]	GO:0005737,GO:0005783,GO:0016020,GO:0005739,GO:0005634,GO:0048471,GO:0005524,GO:0046872,GO:0004715,GO:0004697,GO:0004674,GO:0006915,GO:0007049,GO:1904385,GO:0042742,GO:0035556,GO:0030837,GO:0051490,GO:0034351,GO:0090331,GO:0018105,GO:0032930	cytoplasm|endoplasmic reticulum|membrane|mitochondrion|nucleus|perinuclear region of cytoplasm|ATP binding|metal ion binding|non-membrane spanning protein tyrosine kinase activity|protein kinase C activity|protein serine/threonine kinase activity|apoptotic process|cell cycle|cellular response to angiotensin|defense response to bacterium|intracellular signal transduction|negative regulation of act…	bom04062,bom04140,bom04270,bom04621,bom04625,bom04666,bom04722,bom04750,bom04912,bom04915,bom04930,bom04931,bom04933,bom05020	Chemokine signaling pathway|Autophagy - animal|Vascular smooth muscle contraction|NOD-like receptor signaling pathway|C-type lectin receptor signaling pathway|Fc gamma R-mediated phagocytosis|Neurotrophin signaling pathway|Inflammatory mediator regulation of TRP channels|GnRH signaling pathway|Estrogen signaling pathway|Type II diabetes mellitus|Insulin resistance|AGE-RAGE signaling pathway in di…
ENSBGRG00000012382	147.867	125.245	134.045	180.769	161.912	178.628	YME1L1		GO:0016021,GO:0016020,GO:0005743,GO:0005739,GO:0016604,GO:0005524,GO:0004176,GO:0046872,GO:0004222,GO:0008283,GO:0035694,GO:0034982,GO:0007005,GO:0043066,GO:0034214,GO:0006515,GO:0006508	integral component of membrane|membrane|mitochondrial inner membrane|mitochondrion|nuclear body|ATP binding|ATP-dependent peptidase activity|metal ion binding|metalloendopeptidase activity|cell proliferation|mitochondrial protein catabolic process|mitochondrial protein processing|mitochondrion organization|negative regulation of apoptotic process|protein hexamerization|protein quality control for…
ENSBGRG00000020020	2.34118	3.04293	1.52002	180.314	165.962	188.269	IZUMO2	IZUMO family member 2 [Source:HGNC Symbol;Acc:HGNC:28518]	GO:0016021	integral component of membrane
ENSBGRG00000021053	420.328	392.4	498.031	179.531	165.731	156.988	NCL		GO:0005737,GO:0005730,GO:1990904,GO:0003723,GO:0042162	cytoplasm|nucleolus|ribonucleoprotein complex|RNA binding|telomeric DNA binding
ENSBGRG00000006175	163.454	152.922	159.08	179.244	157.812	178.76	PCNA	proliferating cell nuclear antigen [Source:HGNC Symbol;Acc:HGNC:8729]	GO:0005813,GO:0000785,GO:0016604,GO:0043596,GO:0005634,GO:0043626,GO:0070557,GO:0003682,GO:0003684,GO:0032139,GO:0070182,GO:0030337,GO:0035035,GO:0042802,GO:0032405,GO:0000701,GO:0030971,GO:0034644,GO:0030855,GO:0006272,GO:0006298,GO:0032077,GO:0045739,GO:0045740,GO:0019985	centrosome|chromatin|nuclear body|nuclear replication fork|nucleus|PCNA complex|PCNA-p21 complex|chromatin binding|damaged DNA binding|dinucleotide insertion or deletion binding|DNA polymerase binding|DNA polymerase processivity factor activity|histone acetyltransferase binding|identical protein binding|MutLalpha complex binding|purine-specific mismatch base pair DNA N-glycosylase activity|recept…	bom03030,bom03410,bom03420,bom03430,bom04110,bom04530,bom05161	DNA replication|Base excision repair|Nucleotide excision repair|Mismatch repair|Cell cycle|Tight junction|Hepatitis B
ENSBGRG00000013109	2.46252	0.488987	0.157025	179.182	175.547	162.343	FAM209A		GO:0070062,GO:0016021,GO:0005634	extracellular exosome|integral component of membrane|nucleus
ENSBGRG00000017976	243.734	246.779	249.653	178.668	168.148	163.043	DNAJA2	DnaJ heat shock protein family (Hsp40) member A2 [Source:HGNC Symbol;Acc:HGNC:14884]	GO:0005829,GO:0016020,GO:0005524,GO:0001671,GO:0051087,GO:0031072,GO:0046872,GO:0051082,GO:0042026,GO:0009408	cytosol|membrane|ATP binding|ATPase activator activity|chaperone binding|heat shock protein binding|metal ion binding|unfolded protein binding|protein refolding|response to heat	bom04141	Protein processing in endoplasmic reticulum
ENSBGRG00000002549	7.02219	3.07174	1.40174	178.351	177.833	143.998	SMCO2	single-pass membrane protein with coiled-coil domains 2 [Source:HGNC Symbol;Acc:HGNC:34448]	GO:0016021	integral component of membrane
ENSBGRG00000013204	119.882	61.9585	88.414	178.27	180.764	233.359	ICAM5		GO:0005887,GO:0005886,GO:0005178,GO:0007155,GO:0098609,GO:0030198,GO:0006909,GO:0050776	integral component of plasma membrane|plasma membrane|integrin binding|cell adhesion|cell-cell adhesion|extracellular matrix organization|phagocytosis|regulation of immune response
ENSBGRG00000009445	243.748	227.981	281.801	178.077	159.704	185.992	EEF1B		GO:0005783,GO:0005853,GO:0003746	endoplasmic reticulum|eukaryotic translation elongation factor 1 complex|translation elongation factor activity
ENSBGRG00000012194	130.682	105.484	134.98	178.03	172.766	189.842	NSA2	NSA2 ribosome biogenesis factor [Source:HGNC Symbol;Acc:HGNC:30728]	GO:0005730,GO:0030687,GO:0006364	nucleolus|preribosome, large subunit precursor|rRNA processing
ENSBGRG00000023074	251.778	246.599	286.842	177.677	158.977	176.669	RPL28		GO:0044297,GO:0036464,GO:0022625,GO:0030425,GO:0003735,GO:0006412	cell body|cytoplasmic ribonucleoprotein granule|cytosolic large ribosomal subunit|dendrite|structural constituent of ribosome|translation	bom03010,bom05171	Ribosome|Coronavirus disease - COVID-19
ENSBGRG00000022781	44.1266	29.4003	24.7984	177.633	150.777	177.192	B9D1	B9 domain containing 1 [Source:HGNC Symbol;Acc:HGNC:24123]	GO:0005813,GO:0036064,GO:0035869,GO:0005829,GO:0016020,GO:0036038,GO:0008158,GO:0043010,GO:0097711,GO:0060271,GO:0042733,GO:0001701,GO:0060563,GO:0032880,GO:0007224,GO:0001944	centrosome|ciliary basal body|ciliary transition zone|cytosol|membrane|MKS complex|hedgehog receptor activity|camera-type eye development|ciliary basal body-plasma membrane docking|cilium assembly|embryonic digit morphogenesis|in utero embryonic development|neuroepithelial cell differentiation|regulation of protein localization|smoothened signaling pathway|vasculature development
ENSBGRG00000013579	25.6412	12.0475	10.7105	177.603	166.62	153.308	IQCG	IQ motif containing G [Source:HGNC Symbol;Acc:HGNC:25251]	GO:0005737,GO:0002177,GO:0031514,GO:0036126,GO:0005516,GO:0044782,GO:0007288,GO:0007286	cytoplasm|manchette|motile cilium|sperm flagellum|calmodulin binding|cilium organization|sperm axoneme assembly|spermatid development
ENSBGRG00000023898	312.609	335.442	397.201	177.596	161.183	184.16	RPS16		GO:0022627,GO:0003723,GO:0003735,GO:0000462,GO:0006412	cytosolic small ribosomal subunit|RNA binding|structural constituent of ribosome|maturation of SSU-rRNA from tricistronic rRNA transcript (SSU-rRNA, 5.8S rRNA, LSU-rRNA)|translation	bom03010,bom05171	Ribosome|Coronavirus disease - COVID-19
ENSBGRG00000022711	40.1213	20.6546	7.62845	177.412	287.592	322.841	LRRC37B		GO:0016021	integral component of membrane
ENSBGRG00000011324	74.6075	64.1127	56.7402	177.407	208.272	214.521	ALDH1A2	aldehyde dehydrogenase 1 family member A2 [Source:HGNC Symbol;Acc:HGNC:15472]			bom00830	Retinol metabolism
ENSBGRG00000013214	589.758	571.004	646.618	177.288	161.723	158.548	PARK7	Parkinsonism associated deglycase [Source:HGNC Symbol;Acc:HGNC:16369]	GO:0044297,GO:0000785,GO:0005737,GO:0005829,GO:0005783,GO:0045121,GO:0005758,GO:0005759,GO:0005747,GO:0005739,GO:0043005,GO:0005634,GO:0048471,GO:0005886,GO:0016605,GO:0098793,GO:0050681,GO:0005507,GO:1903135,GO:1903136,GO:0019955,GO:0019900,GO:0036478,GO:0045340,GO:0003729,GO:0008233,GO:0051920,GO:0036524,GO:0042803,GO:0070491,GO:0097110,GO:0044388,GO:0016532,GO:0003713,GO:0036470,GO:0044390,GO:…	cell body|chromatin|cytoplasm|cytosol|endoplasmic reticulum|membrane raft|mitochondrial intermembrane space|mitochondrial matrix|mitochondrial respiratory chain complex I|mitochondrion|neuron projection|nucleus|perinuclear region of cytoplasm|plasma membrane|PML body|presynapse|androgen receptor binding|copper ion binding|cupric ion binding|cuprous ion binding|cytokine binding|kinase binding|L-do…	bom05012,bom05022	Parkinson disease|Pathways of neurodegeneration - multiple diseases
ENSBGRG00000010059	4.98757	4.69173	4.07088	177.171	168.323	151.316	PRKCQ	protein kinase C theta [Source:HGNC Symbol;Acc:HGNC:9410]	GO:0016235,GO:0005829,GO:0001772,GO:0005815,GO:0005886,GO:0005524,GO:0046872,GO:0004672,GO:0004697,GO:0004674,GO:0007411,GO:0060326,GO:0038095,GO:0006954,GO:0035556,GO:0006509,GO:0046627,GO:0070233,GO:0018105,GO:0030168,GO:0032740,GO:0045086,GO:0032753,GO:0051092,GO:0050870,GO:0042102,GO:2000318,GO:2000570,GO:0051973,GO:1904355,GO:0032212,GO:0001558,GO:0045652,GO:0090330,GO:0006355,GO:0050852	aggresome|cytosol|immunological synapse|microtubule organizing center|plasma membrane|ATP binding|metal ion binding|protein kinase activity|protein kinase C activity|protein serine/threonine kinase activity|axon guidance|cell chemotaxis|Fc-epsilon receptor signaling pathway|inflammatory response|intracellular signal transduction|membrane protein ectodomain proteolysis|negative regulation of insul…	bom04064,bom04140,bom04270,bom04658,bom04659,bom04660,bom04750,bom04920,bom04931,bom05235	NF-kappa B signaling pathway|Autophagy - animal|Vascular smooth muscle contraction|Th1 and Th2 cell differentiation|Th17 cell differentiation|T cell receptor signaling pathway|Inflammatory mediator regulation of TRP channels|Adipocytokine signaling pathway|Insulin resistance|PD-L1 expression and PD-1 checkpoint pathway in cancer
ENSBGRG00000010319	21.6268	20.7732	18.1064	176.854	174.908	164.099	TENT5C	terminal nucleotidyltransferase 5C [Source:HGNC Symbol;Acc:HGNC:24712]	GO:0005737,GO:0005634,GO:1990817,GO:0003723,GO:0048255	cytoplasm|nucleus|RNA adenylyltransferase activity|RNA binding|mRNA stabilization
ENSBGRG00000023367	6.32559	5.21417	3.59263	176.443	160.808	149.434	Lpin1	lipin 1 [Source:HGNC Symbol;Acc:HGNC:13345]	GO:0005737,GO:0005789,GO:0005741,GO:0031965,GO:0005634,GO:0005667,GO:0042826,GO:0042975,GO:0008195,GO:0001085,GO:0003713,GO:0031532,GO:0044255,GO:0032869,GO:0045444,GO:0009062,GO:0006955,GO:0006629,GO:0000266,GO:0000122,GO:0120162,GO:0031065,GO:0045944,GO:0045598,GO:0031529,GO:0019432,GO:0006642	cytoplasm|endoplasmic reticulum membrane|mitochondrial outer membrane|nuclear membrane|nucleus|transcription factor complex|histone deacetylase binding|peroxisome proliferator activated receptor binding|phosphatidate phosphatase activity|RNA polymerase II transcription factor binding|transcription coactivator activity|actin cytoskeleton reorganization|cellular lipid metabolic process|cellular res…	bom00561,bom00564,bom04150	Glycerolipid metabolism|Glycerophospholipid metabolism|mTOR signaling pathway
ENSBGRG00000024782	12.3051	7.9105	2.73113	176.364	149.723	155.967	PDZD9	PDZ domain containing 9 [Source:HGNC Symbol;Acc:HGNC:28740]
ENSBGRG00000012468	172.177	134.285	187.211	176.066	167.101	179.207	TMEM97	transmembrane protein 97 [Source:HGNC Symbol;Acc:HGNC:28106]	GO:0005829,GO:0016021,GO:0005764,GO:0031965,GO:0005886,GO:0005791,GO:0030867,GO:0042632	cytosol|integral component of membrane|lysosome|nuclear membrane|plasma membrane|rough endoplasmic reticulum|rough endoplasmic reticulum membrane|cholesterol homeostasis
ENSBGRG00000020283	74.9485	63.7281	57.5153	175.825	151.551	249.909	Cdk5rap3	CDK5 regulatory subunit associated protein 3 [Source:HGNC Symbol;Acc:HGNC:18673]	GO:0005813,GO:0005737,GO:0005634,GO:0044877,GO:0044389,GO:0030262,GO:0007420,GO:0008283,GO:0030968,GO:0007095,GO:0044818,GO:1903363,GO:0043407,GO:0032088,GO:0044387,GO:0001933,GO:0071901,GO:1900182,GO:0031398,GO:1901798,GO:0000079,GO:0045664,GO:0010921	centrosome|cytoplasm|nucleus|protein-containing complex binding|ubiquitin-like protein ligase binding|apoptotic nuclear changes|brain development|cell proliferation|endoplasmic reticulum unfolded protein response|mitotic G2 DNA damage checkpoint|mitotic G2/M transition checkpoint|negative regulation of cellular protein catabolic process|negative regulation of MAP kinase activity|negative regulati…
ENSBGRG00000014682	1.09297	0.311638	0.300223	175.773	155.206	145.818	Ttll10	tubulin tyrosine ligase like 10 [Source:HGNC Symbol;Acc:HGNC:26693]	GO:0005930,GO:0005929,GO:0005874,GO:0015630,GO:0005524,GO:0070735,GO:0070737,GO:0018094	axoneme|cilium|microtubule|microtubule cytoskeleton|ATP binding|protein-glycine ligase activity|protein-glycine ligase activity, elongating|protein polyglycylation
ENSBGRG00000011896	0.758291	0.803067	0.386825	174.965	149.958	137.206	Ubqln1		GO:0016235,GO:0005776,GO:0005737,GO:0031410,GO:0005783,GO:0005634,GO:0048471,GO:0005886,GO:0000502,GO:0031593,GO:0019904,GO:0035973,GO:0071456,GO:1901340,GO:1903071,GO:0031398,GO:1902175,GO:0031396,GO:0030433	aggresome|autophagosome|cytoplasm|cytoplasmic vesicle|endoplasmic reticulum|nucleus|perinuclear region of cytoplasm|plasma membrane|proteasome complex|polyubiquitin modification-dependent protein binding|protein domain specific binding|aggrephagy|cellular response to hypoxia|negative regulation of store-operated calcium channel activity|positive regulation of ER-associated ubiquitin-dependent pro…
ENSBGRG00000002640	178.318	161.923	177.766	174.774	176.703	194.613	NASP	nuclear autoantigenic sperm protein [Source:HGNC Symbol;Acc:HGNC:7644]	GO:0005737,GO:0000790,GO:0005654,GO:0005634,GO:0032991,GO:0042393,GO:0001824,GO:0008283,GO:0034080,GO:0006260,GO:0006335,GO:0000082,GO:0043486,GO:0015031	cytoplasm|nuclear chromatin|nucleoplasm|nucleus|protein-containing complex|histone binding|blastocyst development|cell proliferation|CENP-A containing nucleosome assembly|DNA replication|DNA replication-dependent nucleosome assembly|G1/S transition of mitotic cell cycle|histone exchange|protein transport
ENSBGRG00000006181	54.4638	52.5588	41.8051	174.734	213.626	246.465	LRRC59	leucine rich repeat containing 59 [Source:HGNC Symbol;Acc:HGNC:28817]	GO:0005789,GO:0016021,GO:0042645,GO:0005635,GO:0031090	endoplasmic reticulum membrane|integral component of membrane|mitochondrial nucleoid|nuclear envelope|organelle membrane
ENSBGRG00000021216	2.56046	0.999031	0.412473	174.569	161.965	160.403		chromosome 19 open reading frame 71 [Source:HGNC Symbol;Acc:HGNC:34496]
ENSBGRG00000011604	222.665	216.655	263.254	174.426	146.081	178.834	Rpl38		GO:0022625,GO:0033291,GO:0042788,GO:0014069,GO:0045202,GO:0003735,GO:0034463,GO:0048318,GO:0002181,GO:0042474,GO:0001503,GO:0006417,GO:0007605,GO:0001501	cytosolic large ribosomal subunit|eukaryotic 80S initiation complex|polysomal ribosome|postsynaptic density|synapse|structural constituent of ribosome|90S preribosome assembly|axial mesoderm development|cytoplasmic translation|middle ear morphogenesis|ossification|regulation of translation|sensory perception of sound|skeletal system development	bom03010,bom05171	Ribosome|Coronavirus disease - COVID-19
ENSBGRG00000009150	0.816379	1.72917	0	174.025	172.662	204.038	C20orf85	chromosome 20 open reading frame 85 [Source:HGNC Symbol;Acc:HGNC:16216]
ENSBGRG00000017860	185.484	179.889	148.5	173.979	121.489	101.917	EMC10	ER membrane protein complex subunit 10 [Source:HGNC Symbol;Acc:HGNC:27609]	GO:0072546,GO:0016021,GO:0001525,GO:0045766,GO:0010595,GO:0001938,GO:1900745	ER membrane protein complex|integral component of membrane|angiogenesis|positive regulation of angiogenesis|positive regulation of endothelial cell migration|positive regulation of endothelial cell proliferation|positive regulation of p38MAPK cascade
ENSBGRG00000009099	168.071	155.364	174.256	173.861	166.034	176.241	Serbp1	SERPINE1 mRNA binding protein 1 [Source:HGNC Symbol;Acc:HGNC:17860]	GO:0005737,GO:0005829,GO:0005634,GO:0048471,GO:0005886,GO:0003730,GO:0042981	cytoplasm|cytosol|nucleus|perinuclear region of cytoplasm|plasma membrane|mRNA 3'-UTR binding|regulation of apoptotic process
ENSBGRG00000021621	344.132	291.082	361.342	173.704	161.294	173.372	SF3B5	splicing factor 3b subunit 5 [Source:HGNC Symbol;Acc:HGNC:21083]	GO:0005654,GO:0005634,GO:0005689,GO:0005686,GO:0071005,GO:0003723,GO:0000398	nucleoplasm|nucleus|U12-type spliceosomal complex|U2 snRNP|U2-type precatalytic spliceosome|RNA binding|mRNA splicing, via spliceosome	bom03040	Spliceosome
ENSBGRG00000023247	222.962	181.678	218.872	173.703	169.608	157.833	TM9SF2	transmembrane 9 superfamily member 2 [Source:HGNC Symbol;Acc:HGNC:11865]	GO:0010008,GO:0016021	endosome membrane|integral component of membrane
ENSBGRG00000006640	18.1028	18.2823	13.8997	173.624	146.787	143.176	NIPAL3	NIPA like domain containing 3 [Source:HGNC Symbol;Acc:HGNC:25233]	GO:0016021,GO:0015095,GO:0015693	integral component of membrane|magnesium ion transmembrane transporter activity|magnesium ion transport
ENSBGRG00000026249	643.602	701.492	721.039	173.598	192.204	184.724	PFN1	profilin 1 [Source:HGNC Symbol;Acc:HGNC:8881]	GO:0005737,GO:0005856,GO:0003779,GO:0030036,GO:0032233,GO:0030833	cytoplasm|cytoskeleton|actin binding|actin cytoskeleton organization|positive regulation of actin filament bundle assembly|regulation of actin filament polymerization	bom04015,bom04810,bom05014,bom05132	Rap1 signaling pathway|Regulation of actin cytoskeleton|Amyotrophic lateral sclerosis|Salmonella infection
ENSBGRG00000016083	16.8547	7.04604	9.50311	173.542	199.206	152.614	H2bc14	H2B clustered histone 5 [Source:HGNC Symbol;Acc:HGNC:4747]	GO:0005829,GO:0005654,GO:0000786,GO:0005634,GO:0003677,GO:0046982,GO:0006334	cytosol|nucleoplasm|nucleosome|nucleus|DNA binding|protein heterodimerization activity|nucleosome assembly	bom05034,bom05203,bom05322	Alcoholism|Viral carcinogenesis|Systemic lupus erythematosus
ENSBGRG00000003316	61.2968	50.7346	54.8414	173.446	188.87	178.419	CCDC59	coiled-coil domain containing 59 [Source:HGNC Symbol;Acc:HGNC:25005]	GO:0005634	nucleus
ENSBGRG00000006665	78.0522	69.5992	66.2515	173.188	180.156	213.294	Foxk2	forkhead box K2 [Source:HGNC Symbol;Acc:HGNC:6036]	GO:0005634,GO:0000287,GO:0001077,GO:0001078,GO:0000978,GO:0043565,GO:0000976,GO:0045944	nucleus|magnesium ion binding|proximal promoter DNA-binding transcription activator activity, RNA polymerase II-specific|proximal promoter DNA-binding transcription repressor activity, RNA polymerase II-specific|RNA polymerase II proximal promoter sequence-specific DNA binding|sequence-specific DNA binding|transcription regulatory region sequence-specific DNA binding|positive regulation of transc…
ENSBGRG00000014382	12.1169	7.4428	3.21421	173.078	193.08	193.175	LIAT1		GO:0016598	protein arginylation
ENSBGRG00000013475	159.53	157.11	162.323	172.943	157.482	163.973	EMC3	ER membrane protein complex subunit 3 [Source:HGNC Symbol;Acc:HGNC:23999]	GO:0072546,GO:0016021,GO:0034975	ER membrane protein complex|integral component of membrane|protein folding in endoplasmic reticulum
ENSBGRG00000017988	0.875598	0.669718	0.496297	172.734	145.021	130.078	PDILT	protein disulfide isomerase like, testis expressed [Source:HGNC Symbol;Acc:HGNC:27338]	GO:0005783,GO:0016853,GO:0030154,GO:0045454,GO:0007275,GO:0007283	endoplasmic reticulum|isomerase activity|cell differentiation|cell redox homeostasis|multicellular organism development|spermatogenesis
ENSBGRG00000015004	89.4095	73.5527	62.6214	172.355	202.716	218.098	PSEN1	presenilin 1 [Source:HGNC Symbol;Acc:HGNC:9508]	GO:0016235,GO:0005938,GO:0030054,GO:0005813,GO:0035253,GO:0031410,GO:0043198,GO:0005783,GO:0005789,GO:0070765,GO:0005794,GO:0000139,GO:0030426,GO:0016021,GO:0005887,GO:0000776,GO:0045121,GO:0005739,GO:0043025,GO:0005640,GO:0005634,GO:0005886,GO:0098793,GO:0005791,GO:0005790,GO:0042500,GO:0008013,GO:0045296,GO:0005262,GO:0004175,GO:0030165,GO:0000186,GO:0042982,GO:0034205,GO:0002265,GO:0000045,GO:…	aggresome|cell cortex|cell junction|centrosome|ciliary rootlet|cytoplasmic vesicle|dendritic shaft|endoplasmic reticulum|endoplasmic reticulum membrane|gamma-secretase complex|Golgi apparatus|Golgi membrane|growth cone|integral component of membrane|integral component of plasma membrane|kinetochore|membrane raft|mitochondrion|neuronal cell body|nuclear outer membrane|nucleus|plasma membrane|presy…	bom04310,bom04330,bom04722,bom05010,bom05022,bom05165	Wnt signaling pathway|Notch signaling pathway|Neurotrophin signaling pathway|Alzheimer disease|Pathways of neurodegeneration - multiple diseases|Human papillomavirus infection
ENSBGRG00000009973	66.8454	37.5029	48.5914	172.014	213.738	240.711	CDC20	cell division cycle 20 [Source:HGNC Symbol;Acc:HGNC:1723]	GO:0005680,GO:0005829,GO:0005815,GO:0005654,GO:0000922,GO:0010997,GO:0019899,GO:0008022,GO:0097027,GO:0031145,GO:0051301,GO:0007064,GO:0090307,GO:1904146,GO:0090129,GO:0031915,GO:1904668,GO:0016567,GO:0040020	anaphase-promoting complex|cytosol|microtubule organizing center|nucleoplasm|spindle pole|anaphase-promoting complex binding|enzyme binding|protein C-terminus binding|ubiquitin-protein transferase activator activity|anaphase-promoting complex-dependent catabolic process|cell division|mitotic sister chromatid cohesion|mitotic spindle assembly|positive regulation of meiotic cell cycle process invol…	bom04110,bom04114,bom04120,bom05166,bom05203	Cell cycle|Oocyte meiosis|Ubiquitin mediated proteolysis|Human T-cell leukemia virus 1 infection|Viral carcinogenesis
ENSBGRG00000009110	1.67498	0.694128	0.204326	171.509	159.092	136.649	C22orf46		GO:0005576	extracellular region
ENSBGRG00000014614	8.29519	2.24733	2.16501	171.343	113.841	112.37	MS4A12		GO:0016021	integral component of membrane
ENSBGRG00000021507	94.0549	92.6199	91.5239	171.334	195.733	183.972	PIAS2	protein inhibitor of activated STAT 2 [Source:HGNC Symbol;Acc:HGNC:17311]	GO:0016607,GO:0005654,GO:0005634,GO:0016605,GO:0050681,GO:0003677,GO:0061665,GO:0019789,GO:0003713,GO:0008134,GO:0031625,GO:0008270,GO:0030521,GO:0060766,GO:0043433,GO:0045893,GO:0016925	nuclear speck|nucleoplasm|nucleus|PML body|androgen receptor binding|DNA binding|SUMO ligase activity|SUMO transferase activity|transcription coactivator activity|transcription factor binding|ubiquitin protein ligase binding|zinc ion binding|androgen receptor signaling pathway|negative regulation of androgen receptor signaling pathway|negative regulation of DNA-binding transcription factor activi…	bom04120,bom04630	Ubiquitin mediated proteolysis|JAK-STAT signaling pathway
ENSBGRG00000004720	84.4785	67.7354	71.16	171.262	173.4	170.266	ZC3H14	zinc finger CCCH-type containing 14 [Source:HGNC Symbol;Acc:HGNC:20509]	GO:0005737,GO:0016607,GO:0005634,GO:0046872,GO:0008143,GO:1900364,GO:0043488	cytoplasm|nuclear speck|nucleus|metal ion binding|poly(A) binding|negative regulation of mRNA polyadenylation|regulation of mRNA stability
ENSBGRG00000023079	2.07066	2.4875	1.70269	170.894	164.336	146.836	Tsks	testis specific serine kinase substrate [Source:HGNC Symbol;Acc:HGNC:30719]	GO:0005814,GO:0019901,GO:0010923	centriole|protein kinase binding|negative regulation of phosphatase activity
ENSBGRG00000019943	105.39	103.949	110.644	170.844	168.138	156.48	RFK	riboflavin kinase [Source:HGNC Symbol;Acc:HGNC:30324]	GO:0005737,GO:0005829,GO:0005524,GO:0046872,GO:0008531,GO:0006915,GO:0009398,GO:0033864,GO:0072593,GO:0009231,GO:0006771	cytoplasm|cytosol|ATP binding|metal ion binding|riboflavin kinase activity|apoptotic process|FMN biosynthetic process|positive regulation of NAD(P)H oxidase activity|reactive oxygen species metabolic process|riboflavin biosynthetic process|riboflavin metabolic process	bom00740	Riboflavin metabolism
ENSBGRG00000019331	63.316	52.8453	60.0732	170.713	103.499	116.463	PSME3IP1	proteasome activator subunit 3 interacting protein 1 [Source:HGNC Symbol;Acc:HGNC:29856]	GO:0005634,GO:1901799,GO:0032091	nucleus|negative regulation of proteasomal protein catabolic process|negative regulation of protein binding
ENSBGRG00000016969	351.118	306.49	401.334	170.562	171.496	159.357	NPM1		GO:0005813,GO:0005737,GO:0005730,GO:0005654,GO:1990904,GO:0003682,GO:0042393,GO:0004860,GO:0003723,GO:0006338,GO:0006281,GO:0043066,GO:0044387,GO:1902751,GO:0008284,GO:0045944,GO:0045893,GO:0045727,GO:0046599,GO:0010824,GO:0060735,GO:0032071,GO:0060699,GO:0042273,GO:0000055,GO:0042274,GO:0000056,GO:0006407	centrosome|cytoplasm|nucleolus|nucleoplasm|ribonucleoprotein complex|chromatin binding|histone binding|protein kinase inhibitor activity|RNA binding|chromatin remodeling|DNA repair|negative regulation of apoptotic process|negative regulation of protein kinase activity by regulation of protein phosphorylation|positive regulation of cell cycle G2/M phase transition|positive regulation of cell proli…
ENSBGRG00000020404	2.54704	3.57704	1.75125	170.389	133.694	136.012	PPP1R2		GO:0000164,GO:0098723,GO:0008157,GO:0004864,GO:0005977,GO:0032515,GO:0009966	protein phosphatase type 1 complex|skeletal muscle myofibril|protein phosphatase 1 binding|protein phosphatase inhibitor activity|glycogen metabolic process|negative regulation of phosphoprotein phosphatase activity|regulation of signal transduction
ENSBGRG00000024723	460.309	437.266	459.77	169.756	212.81	186.643	APOE	Apolipoprotein E [Source:UniProtKB/Swiss-Prot;Acc:P0DN41]	GO:0042627,GO:0034364,GO:0034361,GO:0008201,GO:0008289,GO:0006869,GO:0042157	chylomicron|high-density lipoprotein particle|very-low-density lipoprotein particle|heparin binding|lipid binding|lipid transport|lipoprotein metabolic process	bom04979,bom05010	Cholesterol metabolism|Alzheimer disease
ENSBGRG00000004061	29.3959	20.1283	25.4114	169.478	133.726	129.467	KIF2C	kinesin family member 2C [Source:HGNC Symbol;Acc:HGNC:6393]	GO:0005813,GO:0000775,GO:0000777,GO:0005829,GO:0005871,GO:0000776,GO:0016020,GO:0005874,GO:0015630,GO:0035371,GO:0005634,GO:0005524,GO:0016887,GO:0019237,GO:0008017,GO:0003777,GO:0051010,GO:0019886,GO:0051315,GO:0051301,GO:0008283,GO:0030951,GO:0051310,GO:0007019,GO:0007018,GO:0000278,GO:0007080,GO:0051983,GO:0006890	centrosome|chromosome, centromeric region|condensed chromosome kinetochore|cytosol|kinesin complex|kinetochore|membrane|microtubule|microtubule cytoskeleton|microtubule plus-end|nucleus|ATP binding|ATPase activity|centromeric DNA binding|microtubule binding|microtubule motor activity|microtubule plus-end binding|antigen processing and presentation of exogenous peptide antigen via MHC class II|att…
ENSBGRG00000015042	193.262	204.467	236.586	169.042	134.323	151.023	EIF3M	eukaryotic translation initiation factor 3 subunit M [Source:HGNC Symbol;Acc:HGNC:24460]	GO:0005829,GO:0016282,GO:0033290,GO:0005852,GO:0071541,GO:0003743,GO:0031369,GO:0002183,GO:0001732,GO:0006413	cytosol|eukaryotic 43S preinitiation complex|eukaryotic 48S preinitiation complex|eukaryotic translation initiation factor 3 complex|eukaryotic translation initiation factor 3 complex, eIF3m|translation initiation factor activity|translation initiation factor binding|cytoplasmic translational initiation|formation of cytoplasmic translation initiation complex|translational initiation
ENSBGRG00000003233	0.951523	0.201542	0.194159	169.028	146.337	133.967	ASB17	ankyrin repeat and SOCS box containing 17 [Source:HGNC Symbol;Acc:HGNC:19769]	GO:0016567	protein ubiquitination
ENSBGRG00000007518	231.888	210.938	237.616	169.017	182.862	165.389	SDCBP	syndecan binding protein [Source:HGNC Symbol;Acc:HGNC:10662]
ENSBGRG00000026810	8.49167	6.47146	5.71846	168.917	160.396	149.455	VWA3B	von Willebrand factor A domain containing 3B [Source:HGNC Symbol;Acc:HGNC:28385]	GO:0005737	cytoplasm
ENSBGRG00000001546	1.57487	1.66787	0.558877	168.728	148.736	128.683	LMNTD1	lamin tail domain containing 1 [Source:HGNC Symbol;Acc:HGNC:26683]	GO:0005882,GO:0005198	intermediate filament|structural molecule activity
ENSBGRG00000017200	117.399	102.288	103.665	168.487	176.106	187.327	ALKBH5	alkB homolog 5, RNA demethylase [Source:HGNC Symbol;Acc:HGNC:25996]	GO:0005829,GO:0005794,GO:0016607,GO:0005634,GO:0046872,GO:0035515,GO:0016706,GO:0030154,GO:0006406,GO:0006397,GO:0035553,GO:0001666,GO:0007283	cytosol|Golgi apparatus|nuclear speck|nucleus|metal ion binding|oxidative RNA demethylase activity|oxidoreductase activity, acting on paired donors, with incorporation or reduction of molecular oxygen, 2-oxoglutarate as one donor, and incorporation of one atom each of oxygen into both donors|cell differentiation|mRNA export from nucleus|mRNA processing|oxidative single-stranded RNA demethylation|…
ENSBGRG00000023902	399.891	257.198	536.217	168.468	202.524	135.577	Mad2l1		GO:0005694,GO:0000775,GO:0000777,GO:0005737,GO:0005829,GO:0000776,GO:0072686,GO:0044615,GO:0005654,GO:0005634,GO:0048471,GO:0000922,GO:0042802,GO:0008022,GO:0042803,GO:0051301,GO:0007093,GO:0000070,GO:0007094,GO:0043066,GO:0045930,GO:0045841,GO:0042177,GO:1904667,GO:0090267	chromosome|chromosome, centromeric region|condensed chromosome kinetochore|cytoplasm|cytosol|kinetochore|mitotic spindle|nuclear pore nuclear basket|nucleoplasm|nucleus|perinuclear region of cytoplasm|spindle pole|identical protein binding|protein C-terminus binding|protein homodimerization activity|cell division|mitotic cell cycle checkpoint|mitotic sister chromatid segregation|mitotic spindle a…	bom04110,bom04114,bom04914,bom05166	Cell cycle|Oocyte meiosis|Progesterone-mediated oocyte maturation|Human T-cell leukemia virus 1 infection
ENSBGRG00000008193	1056.63	1057.11	1220.58	168.271	150.609	170.155	PTGDS		GO:0005576,GO:0005615,GO:0005794,GO:0031965,GO:0048471,GO:0005791,GO:0004667,GO:0005501,GO:0036094,GO:0044793,GO:2000255,GO:0045071,GO:0001516,GO:0045187	extracellular region|extracellular space|Golgi apparatus|nuclear membrane|perinuclear region of cytoplasm|rough endoplasmic reticulum|prostaglandin-D synthase activity|retinoid binding|small molecule binding|negative regulation by host of viral process|negative regulation of male germ cell proliferation|negative regulation of viral genome replication|prostaglandin biosynthetic process|regulation …	bom00590	Arachidonic acid metabolism
ENSBGRG00000012652	43.1274	27.2776	19.7852	168.166	202.575	209.616	Pomt1	protein O-mannosyltransferase 1 [Source:HGNC Symbol;Acc:HGNC:9202]	GO:0001669,GO:0005789,GO:0016021,GO:0016529,GO:0004169,GO:0030198,GO:1904100	acrosomal vesicle|endoplasmic reticulum membrane|integral component of membrane|sarcoplasmic reticulum|dolichyl-phosphate-mannose-protein mannosyltransferase activity|extracellular matrix organization|positive regulation of protein O-linked glycosylation	bom00514,bom00515	Other types of O-glycan biosynthesis|Mannose type O-glycan biosynthesis
ENSBGRG00000026623	77.5497	61.4447	60.5792	168.074	149.711	159.264	DYNLT1	dynein light chain Tctex-type 1 [Source:HGNC Symbol;Acc:HGNC:11697]	GO:0044295,GO:0005868,GO:0005881,GO:0005576,GO:1904813,GO:0005794,GO:0043657,GO:0030027,GO:0005739,GO:0043025,GO:0034774,GO:0099503,GO:0005819,GO:0042802,GO:0003774,GO:0008022,GO:0061564,GO:0051301,GO:0016358,GO:0000132,GO:0019060,GO:0075521,GO:0060548,GO:0035795,GO:0050768,GO:0048812,GO:0043312,GO:0010976,GO:0035022,GO:0051493,GO:0008277,GO:0043087,GO:0046718	axonal growth cone|cytoplasmic dynein complex|cytoplasmic microtubule|extracellular region|ficolin-1-rich granule lumen|Golgi apparatus|host cell|lamellipodium|mitochondrion|neuronal cell body|secretory granule lumen|secretory vesicle|spindle|identical protein binding|motor activity|protein C-terminus binding|axon development|cell division|dendrite development|establishment of mitotic spindle ori…
ENSBGRG00000013984	1250.53	1306.22	1546.72	168.001	139.895	144.873	RPLP1		GO:0022625,GO:0030295,GO:0043021,GO:0003735,GO:0002181,GO:0006414	cytosolic large ribosomal subunit|protein kinase activator activity|ribonucleoprotein complex binding|structural constituent of ribosome|cytoplasmic translation|translational elongation	bom03010,bom05171	Ribosome|Coronavirus disease - COVID-19
ENSBGRG00000026230	138.478	136.487	172.631	167.551	132.451	141.823	FAU				bom03010,bom05171	Ribosome|Coronavirus disease - COVID-19
ENSBGRG00000000339	160.857	149.276	157.769	167.544	162.684	163.373	CAP1		GO:0030864,GO:0005886,GO:0003779,GO:0008179,GO:0008154,GO:0000902,GO:0007163,GO:0045761	cortical actin cytoskeleton|plasma membrane|actin binding|adenylate cyclase binding|actin polymerization or depolymerization|cell morphogenesis|establishment or maintenance of cell polarity|regulation of adenylate cyclase activity
ENSBGRG00000005465	457.792	470.187	464.351	167.012	182.262	190.374	BSG		GO:0005887,GO:0042470,GO:0005537,GO:0072659	integral component of plasma membrane|melanosome|mannose binding|protein localization to plasma membrane
ENSBGRG00000026264	152.326	142.264	149.904	166.774	162.966	167.027	PDHB	pyruvate dehydrogenase E1 beta subunit [Source:HGNC Symbol;Acc:HGNC:8808]	GO:0005759,GO:0005654,GO:0045254,GO:0004739,GO:0034604,GO:0004738,GO:0006086,GO:0006006,GO:0006099	mitochondrial matrix|nucleoplasm|pyruvate dehydrogenase complex|pyruvate dehydrogenase (acetyl-transferring) activity|pyruvate dehydrogenase (NAD+) activity|pyruvate dehydrogenase activity|acetyl-CoA biosynthetic process from pyruvate|glucose metabolic process|tricarboxylic acid cycle	bom00010,bom00020,bom00620,bom04066,bom04922,bom05230	Glycolysis / Gluconeogenesis|Citrate cycle (TCA cycle)|Pyruvate metabolism|HIF-1 signaling pathway|Glucagon signaling pathway|Central carbon metabolism in cancer
ENSBGRG00000019538	159.513	118.839	138.022	166.652	189.952	182.733	TYMS		GO:0005737,GO:0005743,GO:0005759,GO:0005739,GO:0005634,GO:0004799,GO:0006231,GO:0006235	cytoplasm|mitochondrial inner membrane|mitochondrial matrix|mitochondrion|nucleus|thymidylate synthase activity|dTMP biosynthetic process|dTTP biosynthetic process	bom00240,bom00670,bom01523	Pyrimidine metabolism|One carbon pool by folate|Antifolate resistance
ENSBGRG00000024446	14.6786	10.6529	12.1632	166.638	137.349	149.99	SRR	serine racemase [Source:HGNC Symbol;Acc:HGNC:14398]	GO:0005737,GO:0043025,GO:0005524,GO:0005509,GO:0008721,GO:0016594,GO:0003941,GO:0000287,GO:0030165,GO:0042803,GO:0030170,GO:0030378,GO:0018114,GO:0007568,GO:0007420,GO:0070179,GO:0070178,GO:0006563,GO:0051289,GO:0042866,GO:0032496,GO:0043278	cytoplasm|neuronal cell body|ATP binding|calcium ion binding|D-serine ammonia-lyase activity|glycine binding|L-serine ammonia-lyase activity|magnesium ion binding|PDZ domain binding|protein homodimerization activity|pyridoxal phosphate binding|serine racemase activity|threonine racemase activity|aging|brain development|D-serine biosynthetic process|D-serine metabolic process|L-serine metabolic pr…	bom00260	Glycine, serine and threonine metabolism
ENSBGRG00000001178	52.842	51.718	52.9659	166.216	184.381	188.807	SGTA	small glutamine rich tetratricopeptide repeat containing alpha [Source:HGNC Symbol;Acc:HGNC:10819]	GO:0005829,GO:0016020,GO:0005634,GO:0072380,GO:1904288,GO:0042802,GO:0043621,GO:0032947,GO:1903070,GO:2000059,GO:1903646,GO:1903071,GO:0006620,GO:0071816,GO:0030433	cytosol|membrane|nucleus|TRC complex|BAT3 complex binding|identical protein binding|protein self-association|protein-containing complex scaffold activity|negative regulation of ER-associated ubiquitin-dependent protein catabolic process|negative regulation of ubiquitin-dependent protein catabolic process|positive regulation of chaperone-mediated protein folding|positive regulation of ER-associate…
ENSBGRG00000026336	396.767	414.82	436.38	166.177	150.039	171.395	COX6A1		GO:0005751,GO:0004129,GO:0030234,GO:0009060,GO:0006123	mitochondrial respiratory chain complex IV|cytochrome-c oxidase activity|enzyme regulator activity|aerobic respiration|mitochondrial electron transport, cytochrome c to oxygen	bom00190,bom04260,bom04714,bom04932,bom05010,bom05012,bom05014,bom05016,bom05020,bom05022	Oxidative phosphorylation|Cardiac muscle contraction|Thermogenesis|Non-alcoholic fatty liver disease|Alzheimer disease|Parkinson disease|Amyotrophic lateral sclerosis|Huntington disease|Prion disease|Pathways of neurodegeneration - multiple diseases
ENSBGRG00000002964	50.4142	47.2348	46.5805	166.176	150.491	147.736	RNF38		GO:0005654,GO:0005634,GO:0036126,GO:0046872,GO:0004842,GO:0008584,GO:0016567	nucleoplasm|nucleus|sperm flagellum|metal ion binding|ubiquitin-protein transferase activity|male gonad development|protein ubiquitination
ENSBGRG00000022748	137.127	120.819	122.489	165.867	157.122	135.4	NDUFB3		GO:0016021,GO:0005747,GO:0022900,GO:0032981	integral component of membrane|mitochondrial respiratory chain complex I|electron transport chain|mitochondrial respiratory chain complex I assembly	bom00190,bom04714,bom04723,bom04932,bom05010,bom05012,bom05014,bom05016,bom05020,bom05022	Oxidative phosphorylation|Thermogenesis|Retrograde endocannabinoid signaling|Non-alcoholic fatty liver disease|Alzheimer disease|Parkinson disease|Amyotrophic lateral sclerosis|Huntington disease|Prion disease|Pathways of neurodegeneration - multiple diseases
ENSBGRG00000016652	14.0607	8.89998	4.67065	165.414	179.444	186.604	PCSK4	proprotein convertase subtilisin/kexin type 4 [Source:HGNC Symbol;Acc:HGNC:8746]	GO:0002080,GO:0001669,GO:0016021,GO:0004252,GO:0007340,GO:0007339,GO:0009566,GO:0016485,GO:0022414,GO:0048240	acrosomal membrane|acrosomal vesicle|integral component of membrane|serine-type endopeptidase activity|acrosome reaction|binding of sperm to zona pellucida|fertilization|protein processing|reproductive process|sperm capacitation
ENSBGRG00000023214	280.825	318.037	353.195	165.23	154.946	158.015	RPS3	ribosomal protein S3 [Source:HGNC Symbol;Acc:HGNC:10420]	GO:0022627,GO:0005783,GO:0005743,GO:0005759,GO:0072686,GO:0071159,GO:0005730,GO:0005634,GO:0005844,GO:0014069,GO:1990904,GO:0032587,GO:0140078,GO:0003684,GO:0003906,GO:0004520,GO:0030544,GO:0051879,GO:0008017,GO:0003729,GO:0032357,GO:0008534,GO:0032358,GO:0051018,GO:0019901,GO:0044877,GO:0000977,GO:0070181,GO:0003735,GO:0097100,GO:0008134,GO:0044390,GO:0006915,GO:0051301,GO:0070301,GO:0071356,GO:…	cytosolic small ribosomal subunit|endoplasmic reticulum|mitochondrial inner membrane|mitochondrial matrix|mitotic spindle|NF-kappaB complex|nucleolus|nucleus|polysome|postsynaptic density|ribonucleoprotein complex|ruffle membrane|class I DNA-(apurinic or apyrimidinic site) endonuclease activity|damaged DNA binding|DNA-(apurinic or apyrimidinic site) endonuclease activity|endodeoxyribonuclease act…	bom03010,bom05132,bom05171	Ribosome|Salmonella infection|Coronavirus disease - COVID-19
ENSBGRG00000014883	42.274	29.1287	21.2417	165.113	162.321	179.982	UBXN6	UBX domain protein 6 [Source:HGNC Symbol;Acc:HGNC:14928]	GO:0005737,GO:0005829,GO:0031901,GO:0019898,GO:0031902,GO:0005765,GO:0005815,GO:0005634,GO:0032510,GO:0036503,GO:0016236	cytoplasm|cytosol|early endosome membrane|extrinsic component of membrane|late endosome membrane|lysosomal membrane|microtubule organizing center|nucleus|endosome to lysosome transport via multivesicular body sorting pathway|ERAD pathway|macroautophagy	bom04141	Protein processing in endoplasmic reticulum
ENSBGRG00000000932	3.66692	2.68537	1.1542	164.926	136.12	146.519	TUBA8	tubulin alpha 8 [Source:HGNC Symbol;Acc:HGNC:12410]	GO:0005737,GO:0005874,GO:0005525,GO:0003924,GO:0005200,GO:0000226,GO:0007017,GO:0000278	cytoplasm|microtubule|GTP binding|GTPase activity|structural constituent of cytoskeleton|microtubule cytoskeleton organization|microtubule-based process|mitotic cell cycle	bom04145,bom04210,bom04530,bom04540,bom05010,bom05012,bom05014,bom05016,bom05020,bom05022,bom05132	Phagosome|Apoptosis|Tight junction|Gap junction|Alzheimer disease|Parkinson disease|Amyotrophic lateral sclerosis|Huntington disease|Prion disease|Pathways of neurodegeneration - multiple diseases|Salmonella infection
ENSBGRG00000025073	39.1862	38.9064	34.2537	164.822	138.093	137.039	UBXN8	UBX domain protein 8 [Source:HGNC Symbol;Acc:HGNC:30307]	GO:0030176,GO:0005730,GO:0005654,GO:0030433	integral component of endoplasmic reticulum membrane|nucleolus|nucleoplasm|ubiquitin-dependent ERAD pathway	bom04141	Protein processing in endoplasmic reticulum
ENSBGRG00000008993	937.173	899.95	858.067	164.804	156.189	149.936	SPARC	secreted protein acidic and cysteine rich [Source:HGNC Symbol;Acc:HGNC:11219]	GO:0005604,GO:0009986,GO:0005615,GO:0016363,GO:0031092,GO:0005509,GO:0005518,GO:0050840,GO:0060348,GO:0071363,GO:0016525,GO:0001937,GO:0043473,GO:0010595,GO:0022604	basement membrane|cell surface|extracellular space|nuclear matrix|platelet alpha granule membrane|calcium ion binding|collagen binding|extracellular matrix binding|bone development|cellular response to growth factor stimulus|negative regulation of angiogenesis|negative regulation of endothelial cell proliferation|pigmentation|positive regulation of endothelial cell migration|regulation of cell mo…
ENSBGRG00000001372	316.515	394.156	356.943	164.763	174.627	165.297	MYL6	myosin light chain 6 [Source:HGNC Symbol;Acc:HGNC:7587]	GO:0016459,GO:0005509	myosin complex|calcium ion binding	bom04270,bom04530,bom04921	Vascular smooth muscle contraction|Tight junction|Oxytocin signaling pathway
ENSBGRG00000016851	39.4185	26.5501	23.7545	164.525	160.667	188.286	Acot7	acyl-CoA thioesterase 7 [Source:HGNC Symbol;Acc:HGNC:24157]	GO:0005829,GO:0043005,GO:0005654,GO:0047617,GO:0052689,GO:0000062,GO:0036042,GO:0102991,GO:0016290,GO:0042803,GO:0006637,GO:0015937,GO:0009062,GO:0036116,GO:0051792,GO:0036114,GO:1900535	cytosol|neuron projection|nucleoplasm|acyl-CoA hydrolase activity|carboxylic ester hydrolase activity|fatty-acyl-CoA binding|long-chain fatty acyl-CoA binding|myristoyl-CoA hydrolase activity|palmitoyl-CoA hydrolase activity|protein homodimerization activity|acyl-CoA metabolic process|coenzyme A biosynthetic process|fatty acid catabolic process|long-chain fatty-acyl-CoA catabolic process|medium-c…	bom00062,bom01040	Fatty acid elongation|Biosynthesis of unsaturated fatty acids
ENSBGRG00000000661	95.2307	88.919	101.465	164.455	173.184	170.268	GTF2F1	general transcription factor IIF subunit 1 [Source:HGNC Symbol;Acc:HGNC:4652]	GO:0005634,GO:0003677,GO:1990841,GO:0032091,GO:0045944,GO:0032968,GO:0006367	nucleus|DNA binding|promoter-specific chromatin binding|negative regulation of protein binding|positive regulation of transcription by RNA polymerase II|positive regulation of transcription elongation from RNA polymerase II promoter|transcription initiation from RNA polymerase II promoter	bom03022	Basal transcription factors
ENSBGRG00000000795	20.6377	22.5206	22.3997	164.402	129.759	128.311	CHPT1	choline phosphotransferase 1 [Source:HGNC Symbol;Acc:HGNC:17852]	GO:0005789,GO:0005794,GO:0000139,GO:0016021,GO:0004142,GO:0046872,GO:0016780,GO:0006663	endoplasmic reticulum membrane|Golgi apparatus|Golgi membrane|integral component of membrane|diacylglycerol cholinephosphotransferase activity|metal ion binding|phosphotransferase activity, for other substituted phosphate groups|platelet activating factor biosynthetic process	bom00440,bom00564,bom00565,bom05231	Phosphonate and phosphinate metabolism|Glycerophospholipid metabolism|Ether lipid metabolism|Choline metabolism in cancer
ENSBGRG00000008951	35.4389	21.0499	21.487	164.347	187.61	159.87	PIH1D2	PIH1 domain containing 2 [Source:HGNC Symbol;Acc:HGNC:25210]	GO:0005737,GO:0097255,GO:0000492,GO:0006364	cytoplasm|R2TP complex|box C/D snoRNP assembly|rRNA processing
ENSBGRG00000003921	198.649	161.231	173.284	164.344	160.422	152.807	ALYREF	Aly/REF export factor [Source:HGNC Symbol;Acc:HGNC:19071]	GO:0005737,GO:0016607,GO:0005681,GO:0003723,GO:0006397,GO:0051028,GO:0008380	cytoplasm|nuclear speck|spliceosomal complex|RNA binding|mRNA processing|mRNA transport|RNA splicing	bom03013,bom03015,bom03040,bom05014,bom05168	RNA transport|mRNA surveillance pathway|Spliceosome|Amyotrophic lateral sclerosis|Herpes simplex virus 1 infection
ENSBGRG00000012285	11.7705	3.67288	3.75278	164.285	126.687	139.516	TMEM202	transmembrane protein 202 [Source:HGNC Symbol;Acc:HGNC:33733]	GO:0016021,GO:0005886	integral component of membrane|plasma membrane
ENSBGRG00000026194	2.44489	6.83563	5.0886	164.279	104.233	145.284	DYDC2	DPY30 domain containing 2 [Source:HGNC Symbol;Acc:HGNC:23468]	GO:0048188,GO:0051568	Set1C/COMPASS complex|histone H3-K4 methylation
ENSBGRG00000011318	102.871	92.1219	98.9976	164.271	183.739	183.09	VPS26A	VPS26, retromer complex component A [Source:HGNC Symbol;Acc:HGNC:12711]	GO:0005829,GO:0005769,GO:0005768,GO:0010008,GO:0005764,GO:0030904,GO:0030906,GO:0097422,GO:0031982,GO:0008565,GO:0006886,GO:0042147,GO:1990126	cytosol|early endosome|endosome|endosome membrane|lysosome|retromer complex|retromer, cargo-selective complex|tubular endosome|vesicle|protein transporter activity|intracellular protein transport|retrograde transport, endosome to Golgi|retrograde transport, endosome to plasma membrane	bom04144	Endocytosis
ENSBGRG00000011146	43.6792	44.338	50.0168	163.914	143.137	141.38	PSMA6	proteasome 20S subunit alpha 6 [Source:HGNC Symbol;Acc:HGNC:9535]	GO:0005737,GO:0005634,GO:0000932,GO:0005839,GO:0019773,GO:0004175,GO:0004298,GO:0010498,GO:0010499,GO:0043161	cytoplasm|nucleus|P-body|proteasome core complex|proteasome core complex, alpha-subunit complex|endopeptidase activity|threonine-type endopeptidase activity|proteasomal protein catabolic process|proteasomal ubiquitin-independent protein catabolic process|proteasome-mediated ubiquitin-dependent protein catabolic process	bom03050,bom05010,bom05012,bom05014,bom05016,bom05017,bom05020,bom05022	Proteasome|Alzheimer disease|Parkinson disease|Amyotrophic lateral sclerosis|Huntington disease|Spinocerebellar ataxia|Prion disease|Pathways of neurodegeneration - multiple diseases
ENSBGRG00000013852	50.0796	51.1227	51.2477	163.893	149.199	137.108	RNF139	ring finger protein 139 [Source:HGNC Symbol;Acc:HGNC:17023]
ENSBGRG00000013598	2.29029	1.81915	1.25179	163.781	147.167	129.345	Otub2	OTU deubiquitinase, ubiquitin aldehyde binding 2 [Source:HGNC Symbol;Acc:HGNC:20351]	GO:0005634,GO:0019784,GO:0004843,GO:0043130,GO:0016579,GO:0035871,GO:0071108,GO:0070536	nucleus|NEDD8-specific protease activity|thiol-dependent ubiquitin-specific protease activity|ubiquitin binding|protein deubiquitination|protein K11-linked deubiquitination|protein K48-linked deubiquitination|protein K63-linked deubiquitination
ENSBGRG00000021395	151.139	144.1	169.985	163.702	125.804	149.39	PIGY	phosphatidylinositol glycan anchor biosynthesis class Y [Source:HGNC Symbol;Acc:HGNC:28213]	GO:0005789,GO:0000506,GO:0016021,GO:0006506	endoplasmic reticulum membrane|glycosylphosphatidylinositol-N-acetylglucosaminyltransferase (GPI-GnT) complex|integral component of membrane|GPI anchor biosynthetic process	bom00563	Glycosylphosphatidylinositol (GPI)-anchor biosynthesis
ENSBGRG00000025670	121.358	94.1636	104.8	163.504	161.083	163.711	DPCD	deleted in primary ciliary dyskinesia homolog (mouse) [Source:HGNC Symbol;Acc:HGNC:24542]	GO:0007368,GO:0003351,GO:0030317,GO:0021670,GO:0060972,GO:0007283,GO:0021678	determination of left/right symmetry|epithelial cilium movement|flagellated sperm motility|lateral ventricle development|left/right pattern formation|spermatogenesis|third ventricle development
ENSBGRG00000001447	2.23231	2.96773	2.13215	163.377	137.189	131.596	C7orf31	chromosome 7 open reading frame 31 [Source:HGNC Symbol;Acc:HGNC:21722]	GO:0005813,GO:0005737	centrosome|cytoplasm
ENSBGRG00000004321	176.247	157.608	151.583	163.357	154.579	129.622	SELENOS	selenoprotein S [Source:HGNC Symbol;Acc:HGNC:30396]	GO:0005881,GO:0036513,GO:0036502,GO:0030176,GO:0030968,GO:0030970,GO:0030433	cytoplasmic microtubule|Derlin-1 retrotranslocation complex|Derlin-1-VIMP complex|integral component of endoplasmic reticulum membrane|endoplasmic reticulum unfolded protein response|retrograde protein transport, ER to cytosol|ubiquitin-dependent ERAD pathway	bom04141	Protein processing in endoplasmic reticulum
ENSBGRG00000024594	44.7051	51.9618	48.0962	163.328	161.994	131.849	MEX3C	mex-3 RNA binding family member C [Source:HGNC Symbol;Acc:HGNC:28040]	GO:0005737,GO:0005634,GO:0046872,GO:0003723,GO:0016740,GO:0003415,GO:0097009,GO:0045598	cytoplasm|nucleus|metal ion binding|RNA binding|transferase activity|chondrocyte hypertrophy|energy homeostasis|regulation of fat cell differentiation
ENSBGRG00000012335	164.672	148.564	156.22	163.248	149.36	155.881	UBE2D2		GO:0000151,GO:0005524,GO:0061631,GO:0031625,GO:0004842,GO:0051865,GO:0070979,GO:0070936,GO:0006511	ubiquitin ligase complex|ATP binding|ubiquitin conjugating enzyme activity|ubiquitin protein ligase binding|ubiquitin-protein transferase activity|protein autoubiquitination|protein K11-linked ubiquitination|protein K48-linked ubiquitination|ubiquitin-dependent protein catabolic process	bom04120,bom04141	Ubiquitin mediated proteolysis|Protein processing in endoplasmic reticulum
ENSBGRG00000000168	25.3124	14.8153	17.5638	163.121	188.788	171.252	NECTIN3	nectin cell adhesion molecule 3 [Source:HGNC Symbol;Acc:HGNC:17664]	GO:0043296,GO:0005913,GO:0044291,GO:0005911,GO:0098686,GO:0099061,GO:0005886,GO:0050839,GO:0042802,GO:0042803,GO:0038023,GO:0034332,GO:0061951,GO:0009566,GO:0007157,GO:0007156,GO:0002089,GO:1902414,GO:0060042,GO:0007286	apical junction complex|cell-cell adherens junction|cell-cell contact zone|cell-cell junction|hippocampal mossy fiber to CA3 synapse|integral component of postsynaptic density membrane|plasma membrane|cell adhesion molecule binding|identical protein binding|protein homodimerization activity|signaling receptor activity|adherens junction organization|establishment of protein localization to plasma …	bom04514,bom04520	Cell adhesion molecules|Adherens junction
ENSBGRG00000013648	333.111	312.895	349.796	163.114	146.694	146.163	Set		GO:0005737,GO:0005829,GO:0005783,GO:0005654,GO:0048471,GO:0003677,GO:0006334	cytoplasm|cytosol|endoplasmic reticulum|nucleoplasm|perinuclear region of cytoplasm|DNA binding|nucleosome assembly
ENSBGRG00000010352	4.50641	1.78969	1.43678	163.096	157.158	124.126	WBP2NL	WBP2 N-terminal like [Source:HGNC Symbol;Acc:HGNC:28389]	GO:0005634,GO:0033011,GO:0036126,GO:0061827,GO:0031490,GO:0003713,GO:0050699,GO:0007343,GO:0035038,GO:0035039	nucleus|perinuclear theca|sperm flagellum|sperm head|chromatin DNA binding|transcription coactivator activity|WW domain binding|egg activation|female pronucleus assembly|male pronucleus assembly
ENSBGRG00000005711	115.295	93.0488	89.2112	163.088	95.0762	143.198	PTDSS1	phosphatidylserine synthase 1 [Source:HGNC Symbol;Acc:HGNC:9587]	GO:0005789,GO:0016021,GO:0016740,GO:0006659	endoplasmic reticulum membrane|integral component of membrane|transferase activity|phosphatidylserine biosynthetic process	bom00564	Glycerophospholipid metabolism
ENSBGRG00000013723	152.504	89.4847	132.464	163.019	159.06	161.299	CTNNBIP1	catenin beta interacting protein 1 [Source:HGNC Symbol;Acc:HGNC:16913]	GO:0030877,GO:0005829,GO:0005634,GO:0070016,GO:0008013,GO:0009952,GO:0001658,GO:0043392,GO:0043433,GO:0072201,GO:0032091,GO:0048662,GO:0060633,GO:0030178,GO:0045657,GO:0045669,GO:0002528,GO:0016055	beta-catenin destruction complex|cytosol|nucleus|armadillo repeat domain binding|beta-catenin binding|anterior/posterior pattern specification|branching involved in ureteric bud morphogenesis|negative regulation of DNA binding|negative regulation of DNA-binding transcription factor activity|negative regulation of mesenchymal cell proliferation|negative regulation of protein binding|negative regul…	bom04310	Wnt signaling pathway
ENSBGRG00000022293	557.879	603.423	657.384	162.452	183.869	188.795	SSR2	signal sequence receptor subunit 2 [Source:HGNC Symbol;Acc:HGNC:11324]	GO:0005783,GO:0005789,GO:0016021	endoplasmic reticulum|endoplasmic reticulum membrane|integral component of membrane	bom04141	Protein processing in endoplasmic reticulum
ENSBGRG00000021990	81.8515	66.0543	67.7872	162.184	176.384	186.291	USP1	ubiquitin specific peptidase 1 [Source:HGNC Symbol;Acc:HGNC:12607]	GO:0005634,GO:0004197,GO:0004843,GO:0036459,GO:0006281,GO:0035520,GO:0016579,GO:0006282,GO:0009411,GO:0006511	nucleus|cysteine-type endopeptidase activity|thiol-dependent ubiquitin-specific protease activity|thiol-dependent ubiquitinyl hydrolase activity|DNA repair|monoubiquitinated protein deubiquitination|protein deubiquitination|regulation of DNA repair|response to UV|ubiquitin-dependent protein catabolic process	bom03460	Fanconi anemia pathway
ENSBGRG00000008848	102.787	78.0559	80.975	162.172	168.594	182.058	DRG1		GO:0005737,GO:0005525	cytoplasm|GTP binding
ENSBGRG00000012497	100.676	81.5605	82.483	162.091	165.57	180.412	GLRX3	glutaredoxin 3 [Source:HGNC Symbol;Acc:HGNC:15987]	GO:0005938,GO:0005829,GO:0005634,GO:0030018,GO:0009055,GO:0015038,GO:0042802,GO:0051536,GO:0046872,GO:0015035,GO:0045454,GO:0006879,GO:0010614,GO:0002026	cell cortex|cytosol|nucleus|Z disc|electron transfer activity|glutathione disulfide oxidoreductase activity|identical protein binding|iron-sulfur cluster binding|metal ion binding|protein disulfide oxidoreductase activity|cell redox homeostasis|cellular iron ion homeostasis|negative regulation of cardiac muscle hypertrophy|regulation of the force of heart contraction
ENSBGRG00000023826	52.9639	44.3232	45.0252	162.078	174.3	191.611	ARIH2		GO:0005737,GO:0005654,GO:0005634,GO:0000151,GO:0031624,GO:0061630,GO:0004842,GO:0008270,GO:0048588,GO:0071425,GO:0007275,GO:0032436,GO:1903955,GO:0070936,GO:0070534,GO:0000209,GO:0016567,GO:0006511	cytoplasm|nucleoplasm|nucleus|ubiquitin ligase complex|ubiquitin conjugating enzyme binding|ubiquitin protein ligase activity|ubiquitin-protein transferase activity|zinc ion binding|developmental cell growth|hematopoietic stem cell proliferation|multicellular organism development|positive regulation of proteasomal ubiquitin-dependent protein catabolic process|positive regulation of protein target…
ENSBGRG00000008064	140.687	135.689	138.607	161.806	166.743	170.88	DCTN2	dynactin subunit 2 [Source:HGNC Symbol;Acc:HGNC:2712]	GO:0005813,GO:0005737,GO:0005829,GO:0005869,GO:0030286,GO:0030426,GO:0000776,GO:0016020,GO:0005874,GO:0031982,GO:0042802,GO:0003774,GO:0019901,GO:0030507,GO:0008283,GO:0032402,GO:0007052,GO:0071539	centrosome|cytoplasm|cytosol|dynactin complex|dynein complex|growth cone|kinetochore|membrane|microtubule|vesicle|identical protein binding|motor activity|protein kinase binding|spectrin binding|cell proliferation|melanosome transport|mitotic spindle organization|protein localization to centrosome	bom04962,bom05014,bom05016,bom05022,bom05132	Vasopressin-regulated water reabsorption|Amyotrophic lateral sclerosis|Huntington disease|Pathways of neurodegeneration - multiple diseases|Salmonella infection
ENSBGRG00000025909	27.3447	29.6834	41.4295	161.792	155.701	195.212	GFER	growth factor, augmenter of liver regeneration [Source:HGNC Symbol;Acc:HGNC:4236]	GO:0005829,GO:0005576,GO:0005758,GO:0005739,GO:0050660,GO:0016971,GO:0008083,GO:0015035	cytosol|extracellular region|mitochondrial intermembrane space|mitochondrion|flavin adenine dinucleotide binding|flavin-linked sulfhydryl oxidase activity|growth factor activity|protein disulfide oxidoreductase activity
ENSBGRG00000019446	4.79623	4.431	3.33166	161.522	158.826	124.828	TULP2	TUB like protein 2 [Source:HGNC Symbol;Acc:HGNC:12424]	GO:0005929,GO:0005737,GO:0005576,GO:0035091,GO:0044877,GO:0061512,GO:1903546,GO:0097500,GO:0007601	cilium|cytoplasm|extracellular region|phosphatidylinositol binding|protein-containing complex binding|protein localization to cilium|protein localization to photoreceptor outer segment|receptor localization to non-motile cilium|visual perception
ENSBGRG00000019269	27.9159	23.0595	16.3461	161.435	196.551	149.268	CFAP97	cilia and flagella associated protein 97 [Source:HGNC Symbol;Acc:HGNC:29276]
ENSBGRG00000011568	133.463	125.939	130.798	161.242	155.423	152.584	POLDIP2	DNA polymerase delta interacting protein 2 [Source:HGNC Symbol;Acc:HGNC:23781]	GO:0042645,GO:0005739,GO:0005634,GO:0003677,GO:0070584,GO:0016242,GO:0045931	mitochondrial nucleoid|mitochondrion|nucleus|DNA binding|mitochondrion morphogenesis|negative regulation of macroautophagy|positive regulation of mitotic cell cycle
ENSBGRG00000005641	115.368	113.577	123.715	161.161	171.558	179.762	MMADHC	metabolism of cobalamin associated D [Source:HGNC Symbol;Acc:HGNC:25221]	GO:0005737,GO:0005829,GO:0005739,GO:0009235,GO:0009108	cytoplasm|cytosol|mitochondrion|cobalamin metabolic process|coenzyme biosynthetic process
ENSBGRG00000010125	119.702	83.1748	98.113	161.032	155.135	167.733	SERPINB6		GO:0005737,GO:0005615,GO:0004867,GO:0010951	cytoplasm|extracellular space|serine-type endopeptidase inhibitor activity|negative regulation of endopeptidase activity	bom05146	Amoebiasis
ENSBGRG00000007447	47.4692	49.7696	56.1797	161.008	132.864	171.048	LYRM4		GO:0005739,GO:0005634	mitochondrion|nucleus
ENSBGRG00000006469	128.151	129.156	131.034	160.873	155.804	146.001	DPY30	dpy-30 histone methyltransferase complex regulatory subunit [Source:HGNC Symbol;Acc:HGNC:24590]	GO:0035097,GO:0044666,GO:0005634,GO:0048188,GO:0005802,GO:0042803,GO:0016197,GO:0051568	histone methyltransferase complex|MLL3/4 complex|nucleus|Set1C/COMPASS complex|trans-Golgi network|protein homodimerization activity|endosomal transport|histone H3-K4 methylation
ENSBGRG00000004828	35.5623	27.1451	22.3017	160.819	179.243	200.011	INTS12	integrator complex subunit 12 [Source:HGNC Symbol;Acc:HGNC:25067]	GO:0032039,GO:0005634,GO:0046872,GO:0016180	integrator complex|nucleus|metal ion binding|snRNA processing
ENSBGRG00000023339	145.102	121.743	143.039	160.787	155.541	191.333	UBE2S		GO:0005680,GO:0010997,GO:0005524,GO:0061631,GO:0004842,GO:0031145,GO:0051301,GO:0010458,GO:0010994,GO:1904668,GO:0070979,GO:0044314,GO:0035519,GO:0085020,GO:0070534,GO:0006511	anaphase-promoting complex|anaphase-promoting complex binding|ATP binding|ubiquitin conjugating enzyme activity|ubiquitin-protein transferase activity|anaphase-promoting complex-dependent catabolic process|cell division|exit from mitosis|free ubiquitin chain polymerization|positive regulation of ubiquitin protein ligase activity|protein K11-linked ubiquitination|protein K27-linked ubiquitination|…	bom04120	Ubiquitin mediated proteolysis
ENSBGRG00000013585	5.82183	1.66638	1.12374	160.539	144.455	160.003	FANCD2OS	FANCD2 opposite strand [Source:HGNC Symbol;Acc:HGNC:28623]
ENSBGRG00000020735	65.1482	47.1119	37.598	160.419	192.093	222.146	NICN1		GO:0005874,GO:0005634	microtubule|nucleus
ENSBGRG00000005040	391.376	406.366	370.689	160.349	142.4	141.072	LAPTM4B		GO:0042995,GO:0005769,GO:0005768,GO:0016021,GO:0031902,GO:0005765,GO:0005764,GO:0016020,GO:0032585,GO:0097487,GO:0005886,GO:0097001,GO:1902936,GO:0007032,GO:0032509,GO:1905166,GO:0032911,GO:0097213,GO:1905671	cell projection|early endosome|endosome|integral component of membrane|late endosome membrane|lysosomal membrane|lysosome|membrane|multivesicular body membrane|multivesicular body, internal vesicle|plasma membrane|ceramide binding|phosphatidylinositol bisphosphate binding|endosome organization|endosome transport via multivesicular body sorting pathway|negative regulation of lysosomal protein cata…	bom04142	Lysosome
ENSBGRG00000023531	5.246	5.80959	3.6678	160.325	149.925	136.165	SGSM2	small G protein signaling modulator 2 [Source:HGNC Symbol;Acc:HGNC:29026]	GO:0005737,GO:0042470,GO:0005096,GO:0017137,GO:0090630,GO:0006886,GO:0034499,GO:0043547	cytoplasm|melanosome|GTPase activator activity|Rab GTPase binding|activation of GTPase activity|intracellular protein transport|late endosome to Golgi transport|positive regulation of GTPase activity
ENSBGRG00000022965	361.3	382.314	482.12	160.291	165.622	123.258	RPL17		GO:0022625,GO:0003735,GO:0002181	cytosolic large ribosomal subunit|structural constituent of ribosome|cytoplasmic translation	bom03010,bom05171	Ribosome|Coronavirus disease - COVID-19
ENSBGRG00000024995	162.547	143.304	144.381	160.258	149.075	158.982	COX6B1		GO:0005743,GO:0005758,GO:0005739,GO:0045277	mitochondrial inner membrane|mitochondrial intermembrane space|mitochondrion|respiratory chain complex IV	bom00190,bom04260,bom04714,bom04932,bom05010,bom05012,bom05014,bom05016,bom05020,bom05022	Oxidative phosphorylation|Cardiac muscle contraction|Thermogenesis|Non-alcoholic fatty liver disease|Alzheimer disease|Parkinson disease|Amyotrophic lateral sclerosis|Huntington disease|Prion disease|Pathways of neurodegeneration - multiple diseases
ENSBGRG00000007774	1.324	0.57362	0.675409	160.14	120.804	132.505	Cst13		GO:0005737,GO:0005576,GO:0004869	cytoplasm|extracellular region|cysteine-type endopeptidase inhibitor activity
ENSBGRG00000025501	90.9949	77.6037	64.8595	159.542	124.256	120.29	DCTN6	dynactin subunit 6 [Source:HGNC Symbol;Acc:HGNC:16964]	GO:0005813,GO:0000777,GO:0005737,GO:0005869	centrosome|condensed chromosome kinetochore|cytoplasm|dynactin complex	bom04962,bom05014,bom05016,bom05022,bom05132	Vasopressin-regulated water reabsorption|Amyotrophic lateral sclerosis|Huntington disease|Pathways of neurodegeneration - multiple diseases|Salmonella infection
ENSBGRG00000020059	309.744	336.579	386.586	159.482	155.45	160.191	RPL8	ribosomal protein L8 [Source:HGNC Symbol;Acc:HGNC:10368]	GO:0015934,GO:0019843,GO:0003735,GO:0006412	large ribosomal subunit|rRNA binding|structural constituent of ribosome|translation	bom03010,bom05171	Ribosome|Coronavirus disease - COVID-19
ENSBGRG00000006487	5.96688	2.82108	1.52194	159.187	141.98	132.695	SSMEM1	serine rich single-pass membrane protein 1 [Source:HGNC Symbol;Acc:HGNC:29580]	GO:0016021	integral component of membrane
ENSBGRG00000010982	13.5103	11.0044	10.9218	159.179	127.665	95.2976	RGS22	regulator of G protein signaling 22 [Source:HGNC Symbol;Acc:HGNC:24499]	GO:0005737,GO:0005634,GO:0009968	cytoplasm|nucleus|negative regulation of signal transduction
ENSBGRG00000007853	245.71	272.121	279.258	159.091	155.207	150.282	HNRNPU	heterogeneous nuclear ribonucleoprotein U [Source:HGNC Symbol;Acc:HGNC:5048]	GO:0071013,GO:0009986,GO:0005813,GO:0000777,GO:0070937,GO:0036464,GO:0032839,GO:0098577,GO:0000776,GO:0016020,GO:0030496,GO:0072686,GO:1990498,GO:1990023,GO:0000228,GO:0016363,GO:0016607,GO:0005654,GO:0005634,GO:0032991,GO:1990904,GO:0000922,GO:0005697,GO:0003779,GO:0005524,GO:0003682,GO:0031490,GO:0003677,GO:0003690,GO:0003725,GO:0042802,GO:0003730,GO:0008143,GO:0017130,GO:0034046,GO:0036002,GO:…	catalytic step 2 spliceosome|cell surface|centrosome|condensed chromosome kinetochore|CRD-mediated mRNA stability complex|cytoplasmic ribonucleoprotein granule|dendrite cytoplasm|inactive sex chromosome|kinetochore|membrane|midbody|mitotic spindle|mitotic spindle microtubule|mitotic spindle midzone|nuclear chromosome|nuclear matrix|nuclear speck|nucleoplasm|nucleus|protein-containing complex|ribo…	bom03040	Spliceosome
ENSBGRG00000015440	61.3143	57.565	49.8915	159.042	101.078	182.084	EGLN2	egl-9 family hypoxia inducible factor 2 [Source:HGNC Symbol;Acc:HGNC:14660]	GO:0005654,GO:0005634,GO:0008198,GO:0031418,GO:0016706,GO:0019826,GO:0031545,GO:0045454,GO:0030520,GO:0018401,GO:0045732,GO:0001558,GO:0043523,GO:0061418,GO:0001666	nucleoplasm|nucleus|ferrous iron binding|L-ascorbic acid binding|oxidoreductase activity, acting on paired donors, with incorporation or reduction of molecular oxygen, 2-oxoglutarate as one donor, and incorporation of one atom each of oxygen into both donors|oxygen sensor activity|peptidyl-proline 4-dioxygenase activity|cell redox homeostasis|intracellular estrogen receptor signaling pathway|pept…	bom04066,bom05200,bom05211	HIF-1 signaling pathway|Pathways in cancer|Renal cell carcinoma
ENSBGRG00000017163	79.2858	80.1729	66.8394	158.575	175.399	174.163	Strn4	striatin 4 [Source:HGNC Symbol;Acc:HGNC:15721]	GO:0005737,GO:0030425,GO:0043197,GO:0090443,GO:0016020,GO:0032991,GO:0070016,GO:0005516,GO:0019904,GO:0051721,GO:0044877	cytoplasm|dendrite|dendritic spine|FAR/SIN/STRIPAK complex|membrane|protein-containing complex|armadillo repeat domain binding|calmodulin binding|protein domain specific binding|protein phosphatase 2A binding|protein-containing complex binding
ENSBGRG00000005086	267.772	262.142	259.453	158.259	170.713	185.865	PCBP1	poly(rC) binding protein 1 [Source:HGNC Symbol;Acc:HGNC:8647]	GO:0036464,GO:0005829,GO:0016607,GO:0000981,GO:0003730,GO:0003723,GO:0098847,GO:0003697,GO:0045944,GO:0039694	cytoplasmic ribonucleoprotein granule|cytosol|nuclear speck|DNA-binding transcription factor activity, RNA polymerase II-specific|mRNA 3'-UTR binding|RNA binding|sequence-specific single stranded DNA binding|single-stranded DNA binding|positive regulation of transcription by RNA polymerase II|viral RNA genome replication	bom03040,bom04216	Spliceosome|Ferroptosis
ENSBGRG00000006976	120.295	108.891	112.692	158.196	142.545	157.134	Snx3		GO:0030136,GO:0005769,GO:0032009,GO:0010008,GO:0080025,GO:0032266,GO:0070273,GO:0010314,GO:0050765,GO:0010976,GO:0022615,GO:0015031,GO:0030111	clathrin-coated vesicle|early endosome|early phagosome|endosome membrane|phosphatidylinositol-3,5-bisphosphate binding|phosphatidylinositol-3-phosphate binding|phosphatidylinositol-4-phosphate binding|phosphatidylinositol-5-phosphate binding|negative regulation of phagocytosis|positive regulation of neuron projection development|protein to membrane docking|protein transport|regulation of Wnt sign…	bom04144	Endocytosis
ENSBGRG00000004134	48.6918	44.6241	35.866	158.087	149.747	172.997	KTN1	kinectin 1 [Source:HGNC Symbol;Acc:HGNC:6467]	GO:0005783,GO:0005788,GO:0005789,GO:0016021,GO:0005887,GO:0016020,GO:0045296,GO:0019894,GO:0003723,GO:0044267,GO:0007018,GO:0043687	endoplasmic reticulum|endoplasmic reticulum lumen|endoplasmic reticulum membrane|integral component of membrane|integral component of plasma membrane|membrane|cadherin binding|kinesin binding|RNA binding|cellular protein metabolic process|microtubule-based movement|post-translational protein modification
ENSBGRG00000010391	7.54026	5.63683	1.58385	157.986	132.271	134.188		chromosome 11 open reading frame 97 [Source:HGNC Symbol;Acc:HGNC:49544]	GO:0036064,GO:0005737	ciliary basal body|cytoplasm
ENSBGRG00000026624	171.486	188.409	168.412	157.842	179.233	176.762	Sf1		GO:0005737,GO:0016604,GO:0005634,GO:0005681,GO:0042802,GO:0045131,GO:0003723,GO:0008270,GO:0033327,GO:0030238,GO:0000398,GO:0048662,GO:0030575,GO:0050810	cytoplasm|nuclear body|nucleus|spliceosomal complex|identical protein binding|pre-mRNA branch point binding|RNA binding|zinc ion binding|Leydig cell differentiation|male sex determination|mRNA splicing, via spliceosome|negative regulation of smooth muscle cell proliferation|nuclear body organization|regulation of steroid biosynthetic process
ENSBGRG00000017856	18.6332	21.9478	18.6342	157.755	142.224	135.842	BAG4	BCL2 associated athanogene 4 [Source:HGNC Symbol;Acc:HGNC:940]	GO:0005829,GO:0005634,GO:0005886,GO:0000774,GO:0051087,GO:0003723,GO:0031625,GO:0071364,GO:0071356,GO:0043066,GO:2001145,GO:1903215,GO:0030838,GO:0045785,GO:0010763,GO:0033138,GO:0051897,GO:0051496,GO:0006457,GO:0072659,GO:1900034,GO:0097178,GO:0033209	cytosol|nucleus|plasma membrane|adenyl-nucleotide exchange factor activity|chaperone binding|RNA binding|ubiquitin protein ligase binding|cellular response to epidermal growth factor stimulus|cellular response to tumor necrosis factor|negative regulation of apoptotic process|negative regulation of phosphatidylinositol-3,4,5-trisphosphate 5-phosphatase activity|negative regulation of protein targe…	bom04668	TNF signaling pathway
ENSBGRG00000020835	206.159	232.513	260.74	157.731	140.604	137.394
ENSBGRG00000021608	98.187	98.4232	106.204	157.448	144.225	136.438	SELENOK	selenoprotein K [Source:HGNC Symbol;Acc:HGNC:30394]	GO:0005783,GO:0005789,GO:0005794,GO:0016021,GO:0005886,GO:0006816,GO:0032469,GO:0018345	endoplasmic reticulum|endoplasmic reticulum membrane|Golgi apparatus|integral component of membrane|plasma membrane|calcium ion transport|endoplasmic reticulum calcium ion homeostasis|protein palmitoylation
ENSBGRG00000001565	1.7122	0.885569	0.812505	156.92	152.646	147.328	AQP7		GO:0005911,GO:0005737,GO:0005887,GO:0005886,GO:0015254,GO:0015250,GO:0007588,GO:0006091,GO:0015793,GO:0006833	cell-cell junction|cytoplasm|integral component of plasma membrane|plasma membrane|glycerol channel activity|water channel activity|excretion|generation of precursor metabolites and energy|glycerol transport|water transport	bom03320,bom04923	PPAR signaling pathway|Regulation of lipolysis in adipocytes
ENSBGRG00000021583	40.0574	31.7011	36.2506	156.517	129.011	132.262	UQCC2	ubiquinol-cytochrome c reductase complex assembly factor 2 [Source:HGNC Symbol;Acc:HGNC:21237]	GO:0005743,GO:0005758,GO:0005759,GO:0042645,GO:0005739,GO:0034551,GO:1903364,GO:0070131,GO:0050796,GO:0002082,GO:2001014	mitochondrial inner membrane|mitochondrial intermembrane space|mitochondrial matrix|mitochondrial nucleoid|mitochondrion|mitochondrial respiratory chain complex III assembly|positive regulation of cellular protein catabolic process|positive regulation of mitochondrial translation|regulation of insulin secretion|regulation of oxidative phosphorylation|regulation of skeletal muscle cell differentia…
ENSBGRG00000001196	94.7874	80.0498	84.3438	156.314	169.95	172.053	UBXN4	UBX domain protein 4 [Source:HGNC Symbol;Acc:HGNC:14860]	GO:0005829,GO:0005789,GO:0005635,GO:0006986,GO:0030433	cytosol|endoplasmic reticulum membrane|nuclear envelope|response to unfolded protein|ubiquitin-dependent ERAD pathway	bom04141	Protein processing in endoplasmic reticulum
ENSBGRG00000000078	335.369	253.974	347.753	156.278	156.127	139.387	CCT8		GO:0005832,GO:0005929,GO:0005815,GO:0005524,GO:0051082,GO:0006457	chaperonin-containing T-complex|cilium|microtubule organizing center|ATP binding|unfolded protein binding|protein folding
ENSBGRG00000009663	26.9561	27.5062	24.7112	156.101	138.018	129.741	TOR1AIP1	torsin 1A interacting protein 1 [Source:HGNC Symbol;Acc:HGNC:29456]	GO:0016021,GO:0005637,GO:0005634,GO:0001671,GO:0051117,GO:0008092,GO:0071763,GO:0032781,GO:0034504	integral component of membrane|nuclear inner membrane|nucleus|ATPase activator activity|ATPase binding|cytoskeletal protein binding|nuclear membrane organization|positive regulation of ATPase activity|protein localization to nucleus
ENSBGRG00000022582	61.419	51.9618	44.4314	156.075	181.748	148.988	GDPD1	glycerophosphodiester phosphodiesterase domain containing 1 [Source:HGNC Symbol;Acc:HGNC:20883]	GO:0016021,GO:0016020,GO:0048471,GO:0047391,GO:0004622,GO:0046872,GO:0070291,GO:0006644	integral component of membrane|membrane|perinuclear region of cytoplasm|alkylglycerophosphoethanolamine phosphodiesterase activity|lysophospholipase activity|metal ion binding|N-acylethanolamine metabolic process|phospholipid metabolic process	bom00565	Ether lipid metabolism
ENSBGRG00000007949	189.723	173.584	190.772	155.727	26.4326	22.9627	ATP5ME		GO:0005753,GO:0000276,GO:0015078,GO:0015986	mitochondrial proton-transporting ATP synthase complex|mitochondrial proton-transporting ATP synthase complex, coupling factor F(o)|proton transmembrane transporter activity|ATP synthesis coupled proton transport	bom00190,bom04714	Oxidative phosphorylation|Thermogenesis
ENSBGRG00000000322	111.7	104.738	89.4722	155.695	128.03	140.763	MRPS21	mitochondrial ribosomal protein S21 [Source:HGNC Symbol;Acc:HGNC:14046]	GO:0005743,GO:0005763,GO:0003735,GO:0032543	mitochondrial inner membrane|mitochondrial small ribosomal subunit|structural constituent of ribosome|mitochondrial translation	bom03010	Ribosome
ENSBGRG00000017221	17.9138	10.1255	4.22582	155.203	137.885	160.687	MARCHF10	membrane associated ring-CH-type finger 10 [Source:HGNC Symbol;Acc:HGNC:26655]	GO:0016740,GO:0008270,GO:0016567	transferase activity|zinc ion binding|protein ubiquitination
ENSBGRG00000017173	19.7082	19.3144	16.5061	155.084	135.026	143.67	Zmiz2	zinc finger MIZ-type containing 2 [Source:HGNC Symbol;Acc:HGNC:22229]	GO:0005739,GO:0043596,GO:0005654,GO:0005634,GO:0030374,GO:0008270,GO:0045944	mitochondrion|nuclear replication fork|nucleoplasm|nucleus|nuclear receptor transcription coactivator activity|zinc ion binding|positive regulation of transcription by RNA polymerase II
ENSBGRG00000013516	11.243	4.67115	1.58825	155.048	163.238	147.615	SEPTIN12	septin 12 [Source:HGNC Symbol;Acc:HGNC:26348]	GO:0032154,GO:0015630,GO:0030496,GO:0048471,GO:0031105,GO:0032160,GO:0005940,GO:0097227,GO:0005819,GO:0001725,GO:0019003,GO:0005525,GO:0003924,GO:0035091,GO:0032947,GO:0030154,GO:0060271,GO:0000281,GO:0000921,GO:0007283	cleavage furrow|microtubule cytoskeleton|midbody|perinuclear region of cytoplasm|septin complex|septin filament array|septin ring|sperm annulus|spindle|stress fiber|GDP binding|GTP binding|GTPase activity|phosphatidylinositol binding|protein-containing complex scaffold activity|cell differentiation|cilium assembly|mitotic cytokinesis|septin ring assembly|spermatogenesis	bom05100	Bacterial invasion of epithelial cells
ENSBGRG00000022000	85.3365	66.2137	85.1425	154.834	146.098	120.979	TMC7	transmembrane channel like 7 [Source:HGNC Symbol;Acc:HGNC:23000]	GO:0005887,GO:0006811	integral component of plasma membrane|ion transport
ENSBGRG00000001893	84.289	80.2899	90.7218	154.748	157.269	191.563	Ubap2	ubiquitin associated protein 2 [Source:HGNC Symbol;Acc:HGNC:14185]	GO:0005737,GO:0005634	cytoplasm|nucleus
ENSBGRG00000013781	23.9768	20.5094	16.2299	154.68	94.6122	119.405	ELOF1	elongation factor 1 homolog [Source:HGNC Symbol;Acc:HGNC:28691]	GO:0008023,GO:0046872,GO:0000993,GO:0048096,GO:0006368	transcription elongation factor complex|metal ion binding|RNA polymerase II complex binding|chromatin-mediated maintenance of transcription|transcription elongation from RNA polymerase II promoter
ENSBGRG00000000150	1.0059	0.118366	0.22806	154.251	131.911	135.253	FAM243
ENSBGRG00000016357	62.6145	47.3171	49.8895	154.071	122.868	118.603	PCMT1	protein-L-isoaspartate (D-aspartate) O-methyltransferase [Source:HGNC Symbol;Acc:HGNC:8728]	GO:0005737,GO:0004719	cytoplasm|protein-L-isoaspartate (D-aspartate) O-methyltransferase activity
ENSBGRG00000003868	421.858	462.427	561.004	153.843	100.235	119.766	DMRT1	doublesex and mab-3 related transcription factor 1 [Source:HGNC Symbol;Acc:HGNC:2934]	GO:0005634,GO:0003700,GO:0046872,GO:0046982,GO:0042803,GO:0000987,GO:0002176,GO:0030238,GO:0046661,GO:0045835,GO:0000122,GO:0048599,GO:0060903,GO:0045840,GO:0045944,GO:0060008	nucleus|DNA-binding transcription factor activity|metal ion binding|protein heterodimerization activity|protein homodimerization activity|proximal promoter sequence-specific DNA binding|male germ cell proliferation|male sex determination|male sex differentiation|negative regulation of meiotic nuclear division|negative regulation of transcription by RNA polymerase II|oocyte development|positive re…
ENSBGRG00000005520	190.389	162.312	160.845	153.779	158.678	149.476	RNF181	ring finger protein 181 [Source:HGNC Symbol;Acc:HGNC:28037]	GO:0005737,GO:0046872,GO:0061630,GO:0051865,GO:0016567	cytoplasm|metal ion binding|ubiquitin protein ligase activity|protein autoubiquitination|protein ubiquitination
ENSBGRG00000005839	0.544629	0.164797	0.23814	153.662	146.364	117.201	SPATA31E1		GO:0016021,GO:0030154,GO:0007283	integral component of membrane|cell differentiation|spermatogenesis
ENSBGRG00000012917	6.57082	4.2145	6.75113	153.65	140.912	109.864
ENSBGRG00000016921	53.4293	47.1179	49.9001	153.576	158.482	166.87	GGNBP2	gametogenetin binding protein 2 [Source:HGNC Symbol;Acc:HGNC:19357]	GO:0005737,GO:0031410,GO:0005634,GO:0030154,GO:0060716,GO:0008285,GO:0010629,GO:0033140,GO:0061099,GO:0042532,GO:0007283	cytoplasm|cytoplasmic vesicle|nucleus|cell differentiation|labyrinthine layer blood vessel development|negative regulation of cell proliferation|negative regulation of gene expression|negative regulation of peptidyl-serine phosphorylation of STAT protein|negative regulation of protein tyrosine kinase activity|negative regulation of tyrosine phosphorylation of STAT protein|spermatogenesis
ENSBGRG00000002265	20.9848	21.7824	24.4583	153.312	138.041	136.738	DNAJB4	DnaJ heat shock protein family (Hsp40) member B4 [Source:HGNC Symbol;Acc:HGNC:14886]	GO:0005829,GO:0005654,GO:0005886,GO:0001671,GO:0051087,GO:0051082,GO:0051085,GO:0000122	cytosol|nucleoplasm|plasma membrane|ATPase activator activity|chaperone binding|unfolded protein binding|chaperone cofactor-dependent protein refolding|negative regulation of transcription by RNA polymerase II
ENSBGRG00000004236	340.877	353.901	400.478	153.077	146.175	149.634	HSPA9	heat shock protein family A (Hsp70) member 9 [Source:HGNC Symbol;Acc:HGNC:5244]	GO:0005737,GO:0005759,GO:0005739,GO:0043209,GO:0005730,GO:0005524,GO:0016887,GO:0042623,GO:0019899,GO:0031072,GO:0051787,GO:0044183,GO:0051082,GO:0034605,GO:0034620,GO:0051085,GO:0030218,GO:0016226,GO:0045647,GO:1902037,GO:1903707,GO:0006611,GO:0042026,GO:0045646,GO:0006986	cytoplasm|mitochondrial matrix|mitochondrion|myelin sheath|nucleolus|ATP binding|ATPase activity|ATPase activity, coupled|enzyme binding|heat shock protein binding|misfolded protein binding|protein binding involved in protein folding|unfolded protein binding|cellular response to heat|cellular response to unfolded protein|chaperone cofactor-dependent protein refolding|erythrocyte differentiation|i…	bom03018,bom05152	RNA degradation|Tuberculosis
ENSBGRG00000000444	196.241	201.496	225.018	153.052	142.184	106.847	BNIP3L		GO:0005783,GO:0016021,GO:0005741,GO:0005739,GO:0005635,GO:0016607,GO:0005521,GO:0046982,GO:0042803,GO:0071456,GO:0051607,GO:0097345,GO:0035694,GO:0043066,GO:0043065,GO:0016239,GO:1903146,GO:1903214	endoplasmic reticulum|integral component of membrane|mitochondrial outer membrane|mitochondrion|nuclear envelope|nuclear speck|lamin binding|protein heterodimerization activity|protein homodimerization activity|cellular response to hypoxia|defense response to virus|mitochondrial outer membrane permeabilization|mitochondrial protein catabolic process|negative regulation of apoptotic process|positi…	bom04137	Mitophagy - animal
ENSBGRG00000019806	453.754	340.446	400.813	152.802	131.626	128.085	BCAP31	B cell receptor associated protein 31 [Source:HGNC Symbol;Acc:HGNC:16695]	GO:0005789,GO:0033116,GO:0016021,GO:0006915,GO:0006886,GO:0016192	endoplasmic reticulum membrane|endoplasmic reticulum-Golgi intermediate compartment membrane|integral component of membrane|apoptotic process|intracellular protein transport|vesicle-mediated transport	bom04141,bom05165	Protein processing in endoplasmic reticulum|Human papillomavirus infection
ENSBGRG00000006553	164.399	139.043	168.72	152.578	142.149	136.109	POMP	proteasome maturation protein [Source:HGNC Symbol;Acc:HGNC:20330]	GO:0005737,GO:0005829,GO:0005783,GO:0016607,GO:0005634,GO:0031090,GO:0043248	cytoplasm|cytosol|endoplasmic reticulum|nuclear speck|nucleus|organelle membrane|proteasome assembly	bom03050	Proteasome
ENSBGRG00000022892	132.476	124.173	123.65	152.466	196.498	193.05	NOMO1		GO:0005789,GO:0016021,GO:0016020,GO:0030246	endoplasmic reticulum membrane|integral component of membrane|membrane|carbohydrate binding
ENSBGRG00000017412	4.20803	3.39302	2.78086	152.29	112.013	126.746	ttc39b		GO:0006629	lipid metabolic process
ENSBGRG00000017543	69.1975	46.0293	58.3464	151.992	137.31	140.606	SPRYD7	SPRY domain containing 7 [Source:HGNC Symbol;Acc:HGNC:14297]
ENSBGRG00000005213	277.439	304.973	331.131	151.787	135.888	130.506	WDR83OS	WD repeat domain 83 opposite strand [Source:HGNC Symbol;Acc:HGNC:30203]	GO:0016021	integral component of membrane
ENSBGRG00000001873	303.163	308.773	315.111	151.588	149.255	152.547	PSMD4	proteasome 26S subunit, non-ATPase 4 [Source:HGNC Symbol;Acc:HGNC:9561]	GO:0005829,GO:0005654,GO:0005634,GO:0022624,GO:0000502,GO:0008540,GO:0042802,GO:0031593,GO:0003723,GO:0043687,GO:0043248,GO:0043161,GO:0016579	cytosol|nucleoplasm|nucleus|proteasome accessory complex|proteasome complex|proteasome regulatory particle, base subcomplex|identical protein binding|polyubiquitin modification-dependent protein binding|RNA binding|post-translational protein modification|proteasome assembly|proteasome-mediated ubiquitin-dependent protein catabolic process|protein deubiquitination	bom03050,bom05010,bom05012,bom05014,bom05016,bom05017,bom05020,bom05022,bom05169	Proteasome|Alzheimer disease|Parkinson disease|Amyotrophic lateral sclerosis|Huntington disease|Spinocerebellar ataxia|Prion disease|Pathways of neurodegeneration - multiple diseases|Epstein-Barr virus infection
ENSBGRG00000001480	61.1793	55.2948	56.2513	151.162	147.943	149.374	MRPL37	mitochondrial ribosomal protein L37 [Source:HGNC Symbol;Acc:HGNC:14034]	GO:0005743,GO:0005762,GO:0005739,GO:0003735,GO:0006412	mitochondrial inner membrane|mitochondrial large ribosomal subunit|mitochondrion|structural constituent of ribosome|translation
ENSBGRG00000026434	48.2362	50.4291	45.0534	151.159	155.138	132.066	RUFY3	RUN and FYVE domain containing 3 [Source:HGNC Symbol;Acc:HGNC:30285]	GO:0030424,GO:0030054,GO:0005737,GO:0005829,GO:0030425,GO:0012505,GO:0030175,GO:0030426,GO:0071437,GO:0030027,GO:0016020,GO:0043025,GO:0043204,GO:0007015,GO:0050771,GO:0045773,GO:0030335,GO:0090316,GO:0050770,GO:2000114	axon|cell junction|cytoplasm|cytosol|dendrite|endomembrane system|filopodium|growth cone|invadopodium|lamellipodium|membrane|neuronal cell body|perikaryon|actin filament organization|negative regulation of axonogenesis|positive regulation of axon extension|positive regulation of cell migration|positive regulation of intracellular protein transport|regulation of axonogenesis|regulation of establis…
ENSBGRG00000005309	51.8381	71.579	58.2866	151.121	138.248	129.916	CARM1	coactivator associated arginine methyltransferase 1 [Source:HGNC Symbol;Acc:HGNC:23393]	GO:0005737,GO:0005829,GO:0005654,GO:0005634,GO:0090575,GO:0008013,GO:0042054,GO:0035642,GO:0008469,GO:0070577,GO:0030374,GO:0042803,GO:0008276,GO:0016274,GO:0035242,GO:0003713,GO:0044212,GO:0007568,GO:0006977,GO:0060350,GO:0034969,GO:0034971,GO:0034970,GO:0016571,GO:0030520,GO:2000171,GO:0032091,GO:0019919,GO:0008284,GO:0045600,GO:0051092,GO:0045944,GO:0071168,GO:0003420,GO:0033146,GO:0019216,GO:…	cytoplasm|cytosol|nucleoplasm|nucleus|RNA polymerase II transcription factor complex|beta-catenin binding|histone methyltransferase activity|histone methyltransferase activity (H3-R17 specific)|histone-arginine N-methyltransferase activity|lysine-acetylated histone binding|nuclear receptor transcription coactivator activity|protein homodimerization activity|protein methyltransferase activity|prot…	bom01522	Endocrine resistance
ENSBGRG00000001137	239.324	271.717	324.998	150.976	144.725	149.564	RPL5		GO:0005737,GO:0022625,GO:0005730,GO:0008097,GO:0003735,GO:0000027,GO:0006412	cytoplasm|cytosolic large ribosomal subunit|nucleolus|5S rRNA binding|structural constituent of ribosome|ribosomal large subunit assembly|translation	bom03010,bom05171	Ribosome|Coronavirus disease - COVID-19
ENSBGRG00000020270	72.1685	64.2623	55.0937	150.858	171.253	183.918	GAK	cyclin G associated kinase [Source:HGNC Symbol;Acc:HGNC:4113]	GO:0005737,GO:0005829,GO:0005925,GO:0005794,GO:0043231,GO:0016020,GO:0048471,GO:0098793,GO:0031982,GO:0005524,GO:0051087,GO:0030276,GO:0030332,GO:0004674,GO:0007049,GO:0051085,GO:0072318,GO:1905224,GO:0072583,GO:0007029,GO:0007030,GO:0090160,GO:0061024,GO:0010977,GO:0034067,GO:0072659,GO:0006898,GO:0016191	cytoplasm|cytosol|focal adhesion|Golgi apparatus|intracellular membrane-bounded organelle|membrane|perinuclear region of cytoplasm|presynapse|vesicle|ATP binding|chaperone binding|clathrin binding|cyclin binding|protein serine/threonine kinase activity|cell cycle|chaperone cofactor-dependent protein refolding|clathrin coat disassembly|clathrin-coated pit assembly|clathrin-dependent endocytosis|en…
ENSBGRG00000024835	8.51284	3.74405	1.25614	150.837	135.471	162.78	MROH2B	maestro heat like repeat family member 2B [Source:HGNC Symbol;Acc:HGNC:26857]	GO:0001669,GO:0005737,GO:0036126,GO:0097225,GO:0030154,GO:0010737,GO:0007283	acrosomal vesicle|cytoplasm|sperm flagellum|sperm midpiece|cell differentiation|protein kinase A signaling|spermatogenesis
ENSBGRG00000014914	1.39594	0.782665	0.363035	150.255	166.308	139.612	ATP1A4	ATPase Na+/K+ transporting subunit alpha 4 [Source:HGNC Symbol;Acc:HGNC:14073]	GO:0005887,GO:0005886,GO:0005890,GO:0005524,GO:0046872,GO:0005391,GO:0015991,GO:0030007,GO:0006883,GO:0009566,GO:0030317,GO:0010107,GO:0006813,GO:0030641,GO:0042391,GO:0036376,GO:0006814,GO:0007283	integral component of plasma membrane|plasma membrane|sodium:potassium-exchanging ATPase complex|ATP binding|metal ion binding|sodium:potassium-exchanging ATPase activity|ATP hydrolysis coupled proton transport|cellular potassium ion homeostasis|cellular sodium ion homeostasis|fertilization|flagellated sperm motility|potassium ion import|potassium ion transport|regulation of cellular pH|regulatio…	bom04022,bom04024,bom04260,bom04261,bom04911,bom04918,bom04919,bom04925,bom04960,bom04961,bom04964,bom04970,bom04971,bom04972,bom04973,bom04974,bom04976,bom04978	cGMP-PKG signaling pathway|cAMP signaling pathway|Cardiac muscle contraction|Adrenergic signaling in cardiomyocytes|Insulin secretion|Thyroid hormone synthesis|Thyroid hormone signaling pathway|Aldosterone synthesis and secretion|Aldosterone-regulated sodium reabsorption|Endocrine and other factor-regulated calcium reabsorption|Proximal tubule bicarbonate reclamation|Salivary secretion|Gastric ac…
ENSBGRG00000023814	6.29778	4.36704	2.44775	150.189	112.264	138.937	CCDC157
ENSBGRG00000020479	1.06417	0.450804	0.289527	150.003	168.615	153.639	DDI1	DNA damage inducible 1 homolog 1 [Source:HGNC Symbol;Acc:HGNC:18961]	GO:0004190,GO:0043130	aspartic-type endopeptidase activity|ubiquitin binding
ENSBGRG00000017126	1.93501	0.910785	0.658067	149.832	134.625	115.334	PLP2		GO:0005783,GO:0005789,GO:0016021,GO:0016020,GO:0005886,GO:0019956,GO:0015075,GO:0006935,GO:0019221,GO:0006811	endoplasmic reticulum|endoplasmic reticulum membrane|integral component of membrane|membrane|plasma membrane|chemokine binding|ion transmembrane transporter activity|chemotaxis|cytokine-mediated signaling pathway|ion transport
ENSBGRG00000022694	54.684	40.6399	46.8244	149.694	144.415	174.995	Adrm1	adhesion regulating molecule 1 [Source:HGNC Symbol;Acc:HGNC:15759]	GO:0005829,GO:0005654,GO:0005886,GO:0000502,GO:0008541,GO:0061133,GO:0002020,GO:0070628,GO:0043130,GO:0043248,GO:0006368,GO:0006511	cytosol|nucleoplasm|plasma membrane|proteasome complex|proteasome regulatory particle, lid subcomplex|endopeptidase activator activity|protease binding|proteasome binding|ubiquitin binding|proteasome assembly|transcription elongation from RNA polymerase II promoter|ubiquitin-dependent protein catabolic process	bom03050,bom05010,bom05012,bom05014,bom05016,bom05017,bom05020,bom05022,bom05169	Proteasome|Alzheimer disease|Parkinson disease|Amyotrophic lateral sclerosis|Huntington disease|Spinocerebellar ataxia|Prion disease|Pathways of neurodegeneration - multiple diseases|Epstein-Barr virus infection
ENSBGRG00000014287	9.90774	8.31352	7.36101	149.247	147.262	144.722	USP2	ubiquitin specific peptidase 2 [Source:HGNC Symbol;Acc:HGNC:12618]	GO:0005737,GO:0048471,GO:0030332,GO:0042802,GO:0046872,GO:0004843,GO:0031625,GO:0007049,GO:0048512,GO:0032922,GO:0043153,GO:0045475,GO:0007517,GO:0000122,GO:0045931,GO:0016579,GO:0050821,GO:0006511	cytoplasm|perinuclear region of cytoplasm|cyclin binding|identical protein binding|metal ion binding|thiol-dependent ubiquitin-specific protease activity|ubiquitin protein ligase binding|cell cycle|circadian behavior|circadian regulation of gene expression|entrainment of circadian clock by photoperiod|locomotor rhythm|muscle organ development|negative regulation of transcription by RNA polymerase…
ENSBGRG00000022749	1.7212	0.621421	0.159642	149.027	126.63	131.63	FAM71F1	family with sequence similarity 71 member F1 [Source:HGNC Symbol;Acc:HGNC:30704]
ENSBGRG00000017476	30.4924	26.5285	21.5444	148.831	138.85	137.97	SOCS7	suppressor of cytokine signaling 7 [Source:HGNC Symbol;Acc:HGNC:29846]	GO:0005829,GO:0005634,GO:0005942,GO:0005886,GO:0046935,GO:0017124,GO:0045444,GO:0008286,GO:0035556,GO:0021819,GO:0009968,GO:0046854,GO:0016567,GO:0021942,GO:0040008	cytosol|nucleus|phosphatidylinositol 3-kinase complex|plasma membrane|1-phosphatidylinositol-3-kinase regulator activity|SH3 domain binding|fat cell differentiation|insulin receptor signaling pathway|intracellular signal transduction|layer formation in cerebral cortex|negative regulation of signal transduction|phosphatidylinositol phosphorylation|protein ubiquitination|radial glia guided migratio…	bom04630,bom04917	JAK-STAT signaling pathway|Prolactin signaling pathway
ENSBGRG00000025624	150.214	143.123	146.703	148.769	164.494	169.571	MCRIP1		GO:0005737,GO:0010494,GO:0005634,GO:0010717	cytoplasm|cytoplasmic stress granule|nucleus|regulation of epithelial to mesenchymal transition
ENSBGRG00000012978	8.27153	7.09668	6.40943	148.699	120.462	133.797	Tssk3	testis specific serine kinase 3 [Source:HGNC Symbol;Acc:HGNC:15473]	GO:0005737,GO:0005634,GO:0005524,GO:0000287,GO:0004674,GO:0035556,GO:0007275,GO:0006468,GO:0048240,GO:0007283	cytoplasm|nucleus|ATP binding|magnesium ion binding|protein serine/threonine kinase activity|intracellular signal transduction|multicellular organism development|protein phosphorylation|sperm capacitation|spermatogenesis
ENSBGRG00000010777	147.518	130.535	161.602	148.356	113.561	126.423	RBIS
ENSBGRG00000013635	2.26616	0.685706	0	148.047	152.252	159.338	C9orf131
ENSBGRG00000018339	151.573	151.888	171.279	147.868	128.546	135.211	SS18L2		GO:0005634,GO:0003713,GO:0050775,GO:0045944,GO:0045893	nucleus|transcription coactivator activity|positive regulation of dendrite morphogenesis|positive regulation of transcription by RNA polymerase II|positive regulation of transcription, DNA-templated
ENSBGRG00000009799	15.0829	6.03084	2.04133	147.776	171.942	174.297	TMEM217	transmembrane protein 217 [Source:HGNC Symbol;Acc:HGNC:21238]	GO:0001650,GO:0016021,GO:0005730	fibrillar center|integral component of membrane|nucleolus
ENSBGRG00000001035	4.40948	2.90289	3.4045	147.648	153.54	142.497	C1orf194	chromosome 1 open reading frame 194 [Source:HGNC Symbol;Acc:HGNC:32331]
ENSBGRG00000025142	33.2356	30.7512	26.9977	147.522	150.824	150.611	CYB5R1	cytochrome b5 reductase 1 [Source:HGNC Symbol;Acc:HGNC:13397]	GO:0016021,GO:0004128,GO:0071949,GO:0016126	integral component of membrane|cytochrome-b5 reductase activity, acting on NAD(P)H|FAD binding|sterol biosynthetic process	bom00520	Amino sugar and nucleotide sugar metabolism
ENSBGRG00000007891	95.1785	95.656	95.455	147.457	165.96	149.69	BOLA2		GO:0005737,GO:0005829,GO:0005634,GO:0000981,GO:0044571,GO:0035722,GO:0097428	cytoplasm|cytosol|nucleus|DNA-binding transcription factor activity, RNA polymerase II-specific|[2Fe-2S] cluster assembly|interleukin-12-mediated signaling pathway|protein maturation by iron-sulfur cluster transfer
ENSBGRG00000005984	112.526	122.706	111.303	147.303	132.458	146.478	CSNK1D	casein kinase 1 delta [Source:HGNC Symbol;Acc:HGNC:2452]	GO:0005813,GO:0005829,GO:0033116,GO:0005794,GO:0000139,GO:0043005,GO:0005654,GO:0005634,GO:0048471,GO:0005886,GO:0005819,GO:0005876,GO:0005524,GO:0045296,GO:0042277,GO:0004672,GO:0004674,GO:0050321,GO:1990090,GO:0097711,GO:0032922,GO:0048208,GO:0000086,GO:0007030,GO:0007020,GO:1905515,GO:0018105,GO:0018107,GO:0090263,GO:2000052,GO:0032436,GO:0001934,GO:1905426,GO:0071539,GO:0061512,GO:0034067,GO:…	centrosome|cytosol|endoplasmic reticulum-Golgi intermediate compartment membrane|Golgi apparatus|Golgi membrane|neuron projection|nucleoplasm|nucleus|perinuclear region of cytoplasm|plasma membrane|spindle|spindle microtubule|ATP binding|cadherin binding|peptide binding|protein kinase activity|protein serine/threonine kinase activity|tau-protein kinase activity|cellular response to nerve growth f…	bom04068,bom04310,bom04340,bom04390,bom04392,bom04710,bom05010,bom05022	FoxO signaling pathway|Wnt signaling pathway|Hedgehog signaling pathway|Hippo signaling pathway|Hippo signaling pathway - multiple species|Circadian rhythm|Alzheimer disease|Pathways of neurodegeneration - multiple diseases
ENSBGRG00000003814	378.425	377.079	412.126	147.192	166.91	171.602	P4HB	prolyl 4-hydroxylase subunit beta [Source:HGNC Symbol;Acc:HGNC:8548]	GO:0005783,GO:0005788,GO:0042470,GO:0005886,GO:0004656,GO:0003756,GO:0046982,GO:0045454,GO:0018401,GO:0006457,GO:1902175,GO:0034976	endoplasmic reticulum|endoplasmic reticulum lumen|melanosome|plasma membrane|procollagen-proline 4-dioxygenase activity|protein disulfide isomerase activity|protein heterodimerization activity|cell redox homeostasis|peptidyl-proline hydroxylation to 4-hydroxy-L-proline|protein folding|regulation of oxidative stress-induced intrinsic apoptotic signaling pathway|response to endoplasmic reticulum st…	bom04141	Protein processing in endoplasmic reticulum
ENSBGRG00000007910	0.85782	0.151412	0.291732	147.042	120.565	117.882	C4orf51	chromosome 4 open reading frame 51 [Source:HGNC Symbol;Acc:HGNC:37264]
ENSBGRG00000005770	72.7942	69.7051	56.9355	146.822	134.462	166.128	RNF126		GO:0005737,GO:0005829,GO:0005654,GO:0005634,GO:0005154,GO:0046872,GO:0061630,GO:0071629,GO:0042059,GO:0043161,GO:0070936,GO:0070534,GO:0006513,GO:0016567,GO:0042127,GO:0042147,GO:0006511,GO:0043162	cytoplasm|cytosol|nucleoplasm|nucleus|epidermal growth factor receptor binding|metal ion binding|ubiquitin protein ligase activity|cytoplasm protein quality control by the ubiquitin-proteasome system|negative regulation of epidermal growth factor receptor signaling pathway|proteasome-mediated ubiquitin-dependent protein catabolic process|protein K48-linked ubiquitination|protein K63-linked ubiqui…
ENSBGRG00000025968	203.384	196.008	217.262	146.329	122.977	153.186	RPL7A	ribosomal protein L7a [Source:HGNC Symbol;Acc:HGNC:10364]	GO:0022625,GO:0016020,GO:0042788,GO:0045202,GO:0003723,GO:0000470,GO:0006412	cytosolic large ribosomal subunit|membrane|polysomal ribosome|synapse|RNA binding|maturation of LSU-rRNA|translation	bom03010,bom05171	Ribosome|Coronavirus disease - COVID-19
ENSBGRG00000015697	3.79641	2.49063	2.3137	145.988	135.483	131.618	ACE	angiotensin I converting enzyme [Source:HGNC Symbol;Acc:HGNC:2707]	GO:0005737,GO:0005576,GO:0016021,GO:0005886,GO:0004180,GO:0046872,GO:0008237,GO:0008241	cytoplasm|extracellular region|integral component of membrane|plasma membrane|carboxypeptidase activity|metal ion binding|metallopeptidase activity|peptidyl-dipeptidase activity	bom04614,bom04924,bom05142,bom05171,bom05410	Renin-angiotensin system|Renin secretion|Chagas disease|Coronavirus disease - COVID-19|Hypertrophic cardiomyopathy
ENSBGRG00000022879	1.03223	1.09318	0.300896	145.885	123.024	113.462
ENSBGRG00000021319	35.9449	23.5517	17.4098	145.872	142.085	178.712	ZPBP	zona pellucida binding protein [Source:HGNC Symbol;Acc:HGNC:15662]	GO:0002080,GO:0005576,GO:0007339	acrosomal membrane|extracellular region|binding of sperm to zona pellucida
ENSBGRG00000013574	262.263	282.028	265.692	145.696	130.381	150.853	PKM	pyruvate kinase M1/2 [Source:HGNC Symbol;Acc:HGNC:9021]	GO:0005737,GO:0005634,GO:0005524,GO:0016301,GO:0000287,GO:0030955,GO:0004743,GO:1903672	cytoplasm|nucleus|ATP binding|kinase activity|magnesium ion binding|potassium ion binding|pyruvate kinase activity|positive regulation of sprouting angiogenesis	bom00010,bom00230,bom00620,bom04922,bom04930,bom05165,bom05203,bom05230	Glycolysis / Gluconeogenesis|Purine metabolism|Pyruvate metabolism|Glucagon signaling pathway|Type II diabetes mellitus|Human papillomavirus infection|Viral carcinogenesis|Central carbon metabolism in cancer
ENSBGRG00000007950	18.3822	11.7617	4.61759	145.255	153.256	191.538	DPY19L2	dpy-19 like 2 [Source:HGNC Symbol;Acc:HGNC:19414]	GO:0016021,GO:0005637,GO:0005634,GO:0000030,GO:0007275,GO:0018406,GO:0007286	integral component of membrane|nuclear inner membrane|nucleus|mannosyltransferase activity|multicellular organism development|protein C-linked glycosylation via 2'-alpha-mannosyl-L-tryptophan|spermatid development
ENSBGRG00000002789	19.7863	7.73435	2.46924	145.204	141.235	157.867	TMEM30C		GO:0005783,GO:0005794,GO:0016021,GO:0005886,GO:0015247,GO:0045332	endoplasmic reticulum|Golgi apparatus|integral component of membrane|plasma membrane|aminophospholipid transmembrane transporter activity|phospholipid translocation
ENSBGRG00000019016	90.472	95.2542	86.9083	145.152	154.396	160.304	SETD3	SET domain containing 3, actin histidine methyltransferase [Source:HGNC Symbol;Acc:HGNC:20493]	GO:0005634,GO:0046975,GO:0003713,GO:0010452,GO:0018027,GO:0018026,GO:0018023,GO:0045893	nucleus|histone methyltransferase activity (H3-K36 specific)|transcription coactivator activity|histone H3-K36 methylation|peptidyl-lysine dimethylation|peptidyl-lysine monomethylation|peptidyl-lysine trimethylation|positive regulation of transcription, DNA-templated
ENSBGRG00000003896	254.735	284.09	359.079	145.151	119.356	144.255	Rps8	ribosomal protein S8 [Source:HGNC Symbol;Acc:HGNC:10441]	GO:0022627,GO:0005783,GO:0016020,GO:1990904,GO:0003735,GO:0000462,GO:0006412	cytosolic small ribosomal subunit|endoplasmic reticulum|membrane|ribonucleoprotein complex|structural constituent of ribosome|maturation of SSU-rRNA from tricistronic rRNA transcript (SSU-rRNA, 5.8S rRNA, LSU-rRNA)|translation	bom03010,bom05171	Ribosome|Coronavirus disease - COVID-19
ENSBGRG00000011960	0.467858	0.297291	0.143201	145.123	134.042	143.065	Ubqlnl	ubiquilin like [Source:HGNC Symbol;Acc:HGNC:28294]
ENSBGRG00000018058	40.9437	26.606	25.8088	144.838	128.913	127.571	SYCE1	synaptonemal complex central element protein 1 [Source:HGNC Symbol;Acc:HGNC:28852]	GO:0000801,GO:0000795,GO:0051301,GO:0007130	central element|synaptonemal complex|cell division|synaptonemal complex assembly
ENSBGRG00000000948	15.0471	11.4993	7.02926	144.757	157.118	157.99	CCDC65	coiled-coil domain containing 65 [Source:HGNC Symbol;Acc:HGNC:29937]	GO:0005930,GO:0031514,GO:0070286,GO:0060285,GO:0003352	axoneme|motile cilium|axonemal dynein complex assembly|cilium-dependent cell motility|regulation of cilium movement
ENSBGRG00000010705	219.592	168.858	222.092	144.378	110.533	116.832	POLR2K		GO:0005634,GO:0005736,GO:0005665,GO:0005666,GO:0003677,GO:0003899,GO:0046872,GO:0006360,GO:0006366,GO:0006383	nucleus|RNA polymerase I complex|RNA polymerase II, core complex|RNA polymerase III complex|DNA binding|DNA-directed 5'-3' RNA polymerase activity|metal ion binding|transcription by RNA polymerase I|transcription by RNA polymerase II|transcription by RNA polymerase III	bom03020,bom04623,bom05016	RNA polymerase|Cytosolic DNA-sensing pathway|Huntington disease
ENSBGRG00000003501	16.7922	7.84102	3.27072	144.35	136.091	141.93	SPATA16	spermatogenesis associated 16 [Source:HGNC Symbol;Acc:HGNC:29935]	GO:0005794,GO:0030154,GO:0007275,GO:0007283	Golgi apparatus|cell differentiation|multicellular organism development|spermatogenesis
ENSBGRG00000009004	71.7539	88.0643	100.575	144.171	145.606	79.6378		chromosome 9 open reading frame 16 [Source:HGNC Symbol;Acc:HGNC:17823]
ENSBGRG00000017696	100.801	81.6351	86.6689	144.08	191.836	218.248	PTPA	protein phosphatase 2 phosphatase activator [Source:HGNC Symbol;Acc:HGNC:9308]	GO:0034704,GO:0005737,GO:0005654,GO:0005634,GO:0000159,GO:0005524,GO:0016887,GO:0003755,GO:0042803,GO:0051721,GO:0008160,GO:0005102,GO:0007052,GO:0032515,GO:0043065,GO:0032516	calcium channel complex|cytoplasm|nucleoplasm|nucleus|protein phosphatase type 2A complex|ATP binding|ATPase activity|peptidyl-prolyl cis-trans isomerase activity|protein homodimerization activity|protein phosphatase 2A binding|protein tyrosine phosphatase activator activity|signaling receptor binding|mitotic spindle organization|negative regulation of phosphoprotein phosphatase activity|positive…	bom04931	Insulin resistance
ENSBGRG00000012841	91.0027	85.3927	82.3166	144.034	123.853	145.589	HSF1	heat shock transcription factor 1 [Source:HGNC Symbol;Acc:HGNC:5224]	GO:0005813,GO:0000777,GO:0005737,GO:0005829,GO:0000776,GO:0097431,GO:0097165,GO:0005654,GO:0005634,GO:0048471,GO:0016605,GO:0045120,GO:1990904,GO:0031490,GO:0003677,GO:0003700,GO:0031072,GO:0051879,GO:0042802,GO:1990841,GO:0046982,GO:0019901,GO:0043621,GO:0001078,GO:0001162,GO:0000978,GO:0043565,GO:0061770,GO:0034622,GO:0071276,GO:0071280,GO:0072738,GO:0071480,GO:0034605,GO:1903936,GO:0034620,GO:…	centrosome|condensed chromosome kinetochore|cytoplasm|cytosol|kinetochore|mitotic spindle pole|nuclear stress granule|nucleoplasm|nucleus|perinuclear region of cytoplasm|PML body|pronucleus|ribonucleoprotein complex|chromatin DNA binding|DNA binding|DNA-binding transcription factor activity|heat shock protein binding|Hsp90 protein binding|identical protein binding|promoter-specific chromatin bind…	bom05134	Legionellosis
ENSBGRG00000012189	76.6338	73.8822	69.0286	144.02	143.05	145.682	SIMC1		GO:0032184	SUMO polymer binding
ENSBGRG00000016004	200.19	188.737	201.545	144.008	130.863	116.869	Utp6	UTP6 small subunit processome component [Source:HGNC Symbol;Acc:HGNC:18279]	GO:0005730,GO:0034388,GO:0032040,GO:0030515,GO:0000462	nucleolus|Pwp2p-containing subcomplex of 90S preribosome|small-subunit processome|snoRNA binding|maturation of SSU-rRNA from tricistronic rRNA transcript (SSU-rRNA, 5.8S rRNA, LSU-rRNA)	bom03008	Ribosome biogenesis in eukaryotes
ENSBGRG00000017282	182.94	199.388	178.487	143.99	139.684	128.542	SRSF7	serine and arginine rich splicing factor 7 [Source:HGNC Symbol;Acc:HGNC:10789]	GO:0005737,GO:0070062,GO:0005654,GO:0005634,GO:0019904,GO:0003723,GO:0008270,GO:1990830,GO:0031124,GO:0045292,GO:0006406,GO:0006397,GO:0000398,GO:0048025,GO:0000381,GO:0006405,GO:0008380	cytoplasm|extracellular exosome|nucleoplasm|nucleus|protein domain specific binding|RNA binding|zinc ion binding|cellular response to leukemia inhibitory factor|mRNA 3'-end processing|mRNA cis splicing, via spliceosome|mRNA export from nucleus|mRNA processing|mRNA splicing, via spliceosome|negative regulation of mRNA splicing, via spliceosome|regulation of alternative mRNA splicing, via spliceoso…	bom03040,bom05014,bom05168	Spliceosome|Amyotrophic lateral sclerosis|Herpes simplex virus 1 infection
ENSBGRG00000007202	19.2803	23.453	20.4136	143.976	144.91	133.505	OTUD4	OTU deubiquitinase 4 [Source:HGNC Symbol;Acc:HGNC:24949]
ENSBGRG00000006873	256.674	232.998	283.832	143.537	147.225	155.253	RPL36		GO:0022625,GO:0003735,GO:0002181	cytosolic large ribosomal subunit|structural constituent of ribosome|cytoplasmic translation	bom03010,bom05171	Ribosome|Coronavirus disease - COVID-19
ENSBGRG00000025210	75.4231	46.3436	64.4887	143.466	129.708	120.538	TEX30	testis expressed 30 [Source:HGNC Symbol;Acc:HGNC:25188]	GO:0016787	hydrolase activity
ENSBGRG00000004308	1.58528	1.23118	0.431304	143.259	145.253	112.146	ERICH3
ENSBGRG00000002110	181.935	183.103	187.014	142.983	124.415	145.271	PSMB4	proteasome 20S subunit beta 4 [Source:HGNC Symbol;Acc:HGNC:9541]	GO:0005737,GO:0005634,GO:0005839,GO:0019774,GO:0004175,GO:0001530,GO:0004298,GO:0002862,GO:0010498,GO:0010499,GO:0043161	cytoplasm|nucleus|proteasome core complex|proteasome core complex, beta-subunit complex|endopeptidase activity|lipopolysaccharide binding|threonine-type endopeptidase activity|negative regulation of inflammatory response to antigenic stimulus|proteasomal protein catabolic process|proteasomal ubiquitin-independent protein catabolic process|proteasome-mediated ubiquitin-dependent protein catabolic …	bom03050,bom05010,bom05012,bom05014,bom05016,bom05017,bom05020,bom05022	Proteasome|Alzheimer disease|Parkinson disease|Amyotrophic lateral sclerosis|Huntington disease|Spinocerebellar ataxia|Prion disease|Pathways of neurodegeneration - multiple diseases
ENSBGRG00000005675	21.8811	21.4003	18.1766	142.98	141.767	118.852	IFT57	intraflagellar transport 57 [Source:HGNC Symbol;Acc:HGNC:17367]	GO:0005930,GO:0005813,GO:0036064,GO:0005929,GO:0044292,GO:0005794,GO:0030992,GO:0032391,GO:0003677,GO:0006919,GO:0006915,GO:0001947,GO:0060972,GO:0044458,GO:0050680,GO:0001843,GO:1905515,GO:0042981,GO:0007224	axoneme|centrosome|ciliary basal body|cilium|dendrite terminus|Golgi apparatus|intraciliary transport particle B|photoreceptor connecting cilium|DNA binding|activation of cysteine-type endopeptidase activity involved in apoptotic process|apoptotic process|heart looping|left/right pattern formation|motile cilium assembly|negative regulation of epithelial cell proliferation|neural tube closure|non-…	bom05016,bom05022	Huntington disease|Pathways of neurodegeneration - multiple diseases
ENSBGRG00000012900	21.0959	16.904	30.5197	142.862	82.6625	83.2623	Fam229a	family with sequence similarity 229 member A [Source:HGNC Symbol;Acc:HGNC:44652]
ENSBGRG00000006969	85.4575	86.4594	71.6958	142.851	181.023	145.092	ABCF1	ATP binding cassette subfamily F member 1 [Source:HGNC Symbol;Acc:HGNC:70]	GO:0005737,GO:0005635,GO:0005654,GO:0042788,GO:0005524,GO:0016887,GO:0043022,GO:0008494,GO:0045727,GO:0006413	cytoplasm|nuclear envelope|nucleoplasm|polysomal ribosome|ATP binding|ATPase activity|ribosome binding|translation activator activity|positive regulation of translation|translational initiation
ENSBGRG00000007766	0.855762	0.572397	0.18381	142.744	114.838	98.5157	TEX33	testis expressed 33 [Source:HGNC Symbol;Acc:HGNC:28568]
ENSBGRG00000000492	91.6664	44.8249	43.2625	142.726	132.307	135.227	PTTG1		GO:0005737,GO:0005634,GO:0017124,GO:0051301,GO:0051276,GO:0006281,GO:0045143,GO:2000816	cytoplasm|nucleus|SH3 domain binding|cell division|chromosome organization|DNA repair|homologous chromosome segregation|negative regulation of mitotic sister chromatid separation	bom04110,bom04114,bom05166	Cell cycle|Oocyte meiosis|Human T-cell leukemia virus 1 infection
ENSBGRG00000019100	1.28949	0.359376	0.346212	142.693	136.232	112.898	GLT6D1	glycosyltransferase 6 domain containing 1 [Source:HGNC Symbol;Acc:HGNC:23671]	GO:0005794,GO:0016021,GO:0031982,GO:0016757,GO:0016758,GO:0005975,GO:0030259	Golgi apparatus|integral component of membrane|vesicle|transferase activity, transferring glycosyl groups|transferase activity, transferring hexosyl groups|carbohydrate metabolic process|lipid glycosylation
ENSBGRG00000012014	196.242	148.063	178.326	142.652	170.445	172.912	ENO1	enolase 1 [Source:HGNC Symbol;Acc:HGNC:3350]	GO:0005737,GO:0000015,GO:0005886,GO:0000287,GO:0004634,GO:0006096	cytoplasm|phosphopyruvate hydratase complex|plasma membrane|magnesium ion binding|phosphopyruvate hydratase activity|glycolytic process	bom00010,bom03018,bom04066	Glycolysis / Gluconeogenesis|RNA degradation|HIF-1 signaling pathway
ENSBGRG00000022927	114.855	108.079	122.779	142.616	130.502	128.83
ENSBGRG00000022850	110.591	99.0818	110.691	142.556	117.251	130.033	AKIRIN2	akirin 2 [Source:HGNC Symbol;Acc:HGNC:21407]	GO:0005654,GO:0005634,GO:0017053,GO:0019899,GO:0009792,GO:0045087,GO:0032755,GO:0045944,GO:0032496	nucleoplasm|nucleus|transcriptional repressor complex|enzyme binding|embryo development ending in birth or egg hatching|innate immune response|positive regulation of interleukin-6 production|positive regulation of transcription by RNA polymerase II|response to lipopolysaccharide
ENSBGRG00000007838	816.183	872.827	970.782	142.328	112.229	132.964	CST3	cystatin C [Source:HGNC Symbol;Acc:HGNC:2475]	GO:0005615,GO:0001540,GO:0004869,GO:0042802,GO:0002020,GO:0006952,GO:0060313,GO:0010711,GO:0060311,GO:0010716,GO:0097435	extracellular space|amyloid-beta binding|cysteine-type endopeptidase inhibitor activity|identical protein binding|protease binding|defense response|negative regulation of blood vessel remodeling|negative regulation of collagen catabolic process|negative regulation of elastin catabolic process|negative regulation of extracellular matrix disassembly|supramolecular fiber organization	bom04970	Salivary secretion
ENSBGRG00000001653	295.228	246.463	330.106	142.159	131.482	129.438	EIF4A2		GO:0005524,GO:0004004,GO:0003743	ATP binding|ATP-dependent RNA helicase activity|translation initiation factor activity	bom03013	RNA transport
ENSBGRG00000014171	1.35855	0.842209	0.10142	141.841	152.431	109.373	MS4A14		GO:0016021	integral component of membrane
ENSBGRG00000010555	28.488	23.7351	19.1371	141.511	152.252	172.734	B4GALT7	beta-1,4-galactosyltransferase 7 [Source:HGNC Symbol;Acc:HGNC:930]			bom00532,bom00534	Glycosaminoglycan biosynthesis - chondroitin sulfate / dermatan sulfate|Glycosaminoglycan biosynthesis - heparan sulfate / heparin
ENSBGRG00000005258	97.8366	91.5779	109.397	141.341	122.87	111.56	MYCBP		GO:0005737,GO:0005634,GO:0003713,GO:0006355	cytoplasm|nucleus|transcription coactivator activity|regulation of transcription, DNA-templated
ENSBGRG00000001576	2.17701	2.01737	1.11055	141.302	126.999	126.933	TEX38	testis expressed 38 [Source:HGNC Symbol;Acc:HGNC:29589]	GO:0016021	integral component of membrane
ENSBGRG00000025546	160.819	126.817	143.097	141.003	142.483	135.973	SARAF	store-operated calcium entry associated regulatory factor [Source:HGNC Symbol;Acc:HGNC:28789]	GO:0030176,GO:0006816,GO:2001256	integral component of endoplasmic reticulum membrane|calcium ion transport|regulation of store-operated calcium entry
ENSBGRG00000018393	163.874	136.319	157.477	140.886	141.572	124.708	Ik	IK cytokine [Source:HGNC Symbol;Acc:HGNC:5958]	GO:0005694,GO:0005737,GO:0005654,GO:0005634,GO:0000922,GO:0071005,GO:0000278,GO:0007094,GO:0000398,GO:0034501	chromosome|cytoplasm|nucleoplasm|nucleus|spindle pole|U2-type precatalytic spliceosome|mitotic cell cycle|mitotic spindle assembly checkpoint|mRNA splicing, via spliceosome|protein localization to kinetochore
ENSBGRG00000023222	269.016	278.962	322.263	140.4	129.191	124.356	BZW1	basic leucine zipper and W2 domains 1 [Source:HGNC Symbol;Acc:HGNC:18380]	GO:0005737,GO:0016020,GO:0045296,GO:0003723	cytoplasm|membrane|cadherin binding|RNA binding
ENSBGRG00000005918	140.606	129.101	141.057	140.16	122.614	121.463	VTI1B	vesicle transport through interaction with t-SNAREs 1B [Source:HGNC Symbol;Acc:HGNC:17793]	GO:0005829,GO:0031901,GO:0005789,GO:0012507,GO:0005794,GO:0016021,GO:0031902,GO:0005765,GO:0055038,GO:0031201,GO:0005484,GO:0000149,GO:0006888,GO:0006896,GO:0006891,GO:0006623,GO:0042147,GO:0048280	cytosol|early endosome membrane|endoplasmic reticulum membrane|ER to Golgi transport vesicle membrane|Golgi apparatus|integral component of membrane|late endosome membrane|lysosomal membrane|recycling endosome membrane|SNARE complex|SNAP receptor activity|SNARE binding|ER to Golgi vesicle-mediated transport|Golgi to vacuole transport|intra-Golgi vesicle-mediated transport|protein targeting to vac…	bom04130	SNARE interactions in vesicular transport
ENSBGRG00000019059	101.222	106.996	94.1282	140.018	150.525	173.909	BCKDHA		GO:0005947,GO:0003863,GO:0003826,GO:0046872,GO:0009083	mitochondrial alpha-ketoglutarate dehydrogenase complex|3-methyl-2-oxobutanoate dehydrogenase (2-methylpropanoyl-transferring) activity|alpha-ketoacid dehydrogenase activity|metal ion binding|branched-chain amino acid catabolic process	bom00280,bom00640	Valine, leucine and isoleucine degradation|Propanoate metabolism
ENSBGRG00000006191	132.439	155.438	119.553	139.856	119.739	148.191	Psmc1	proteasome 26S subunit, ATPase 1 [Source:HGNC Symbol;Acc:HGNC:9547]	GO:0005737,GO:0016020,GO:0005634,GO:0022624,GO:0008540,GO:0005524,GO:0016887,GO:0036402,GO:0017025,GO:0030163	cytoplasm|membrane|nucleus|proteasome accessory complex|proteasome regulatory particle, base subcomplex|ATP binding|ATPase activity|proteasome-activating ATPase activity|TBP-class protein binding|protein catabolic process	bom03050,bom05010,bom05012,bom05014,bom05016,bom05017,bom05020,bom05022,bom05165,bom05169,bom05203	Proteasome|Alzheimer disease|Parkinson disease|Amyotrophic lateral sclerosis|Huntington disease|Spinocerebellar ataxia|Prion disease|Pathways of neurodegeneration - multiple diseases|Human papillomavirus infection|Epstein-Barr virus infection|Viral carcinogenesis
ENSBGRG00000015431	329.896	332.148	318.472	139.575	158.292	193.928	PEA15	proliferation and apoptosis adaptor protein 15 [Source:HGNC Symbol;Acc:HGNC:8822]	GO:0005829,GO:0005634,GO:0006915,GO:0008643,GO:0000077,GO:1902042,GO:0046325,GO:1902043	cytosol|nucleus|apoptotic process|carbohydrate transport|DNA damage checkpoint|negative regulation of extrinsic apoptotic signaling pathway via death domain receptors|negative regulation of glucose import|positive regulation of extrinsic apoptotic signaling pathway via death domain receptors
ENSBGRG00000023312	247.108	271.332	254.385	139.403	127.058	149.342	Prmt1	protein arginine methyltransferase 1 [Source:HGNC Symbol;Acc:HGNC:5187]	GO:0005737,GO:0005829,GO:0016020,GO:0034709,GO:0005654,GO:0005634,GO:0032991,GO:0016275,GO:0019899,GO:0042054,GO:0044020,GO:0008469,GO:0042802,GO:0008327,GO:0048273,GO:0008170,GO:0008276,GO:0016274,GO:0035242,GO:0035241,GO:1904047,GO:0030519,GO:0034969,GO:0043985,GO:0016571,GO:0001701,GO:0045653,GO:0031175,GO:0018216,GO:0019919,GO:0035247,GO:0008284,GO:0045648,GO:0046985,GO:1900745,GO:0051260,GO:…	cytoplasm|cytosol|membrane|methylosome|nucleoplasm|nucleus|protein-containing complex|[cytochrome c]-arginine N-methyltransferase activity|enzyme binding|histone methyltransferase activity|histone methyltransferase activity (H4-R3 specific)|histone-arginine N-methyltransferase activity|identical protein binding|methyl-CpG binding|mitogen-activated protein kinase p38 binding|N-methyltransferase ac…	bom04068,bom04922	FoxO signaling pathway|Glucagon signaling pathway
ENSBGRG00000023019	81.4296	66.2213	63.5371	139.266	155.95	134.973	TRIM37	tripartite motif containing 37 [Source:HGNC Symbol;Acc:HGNC:7523]			bom04120	Ubiquitin mediated proteolysis
ENSBGRG00000013741	14.1161	6.44886	2.56721	139.183	165.423	195.517	SLC26A8	solute carrier family 26 member 8 [Source:HGNC Symbol;Acc:HGNC:14468]	GO:0016021,GO:0015301,GO:0015106,GO:0015108,GO:0019531,GO:0008271,GO:0015116,GO:0030317,GO:0051321,GO:0007275,GO:0042391,GO:0048240	integral component of membrane|anion:anion antiporter activity|bicarbonate transmembrane transporter activity|chloride transmembrane transporter activity|oxalate transmembrane transporter activity|secondary active sulfate transmembrane transporter activity|sulfate transmembrane transporter activity|flagellated sperm motility|meiotic cell cycle|multicellular organism development|regulation of memb…
[truncated: 18,035 more rows]

## Sheet: S4
gene_id	BaseMean	lfcSE	stat	FoldChange	log2FoldChange	p-value	q-value	Regulation	Expression_Y1	Expression_Y2	Expression_Y3	Expression_C1	Expression_C2	Expression_C3	gene_symbol	description	GO_id	GO_term	pathway	pathway_description
[truncated: 8,473 more rows]

[truncated: 4 more sheets: S5, S6, S7, S8]
